# Supplementary material for: Trans-ethnic gut microbial signatures of prediabetic subjects from India and Denmark
Source: Genome Med. 2021 Mar 3;13:36. doi: 10.1186/s13073-021-00851-9 (PMC7931552; doi:10.1186/s13073-021-00851-9)
Supplement: Supplementary file 2 — Additional file 2: Table S1. Details of 864 microbiome samples sequenced.Details of 864 microbiome samples sequenced indicating sequencing primers, barcodes and basic metadata. [file 13073_2021_851_MOESM2_ESM.xlsx]

## Sheet: Sheet1
Table S1: Details of 864 microbiome samples sequenced indicating sequencing primers, barcodes and basic metadata (entries in red font were not considered for downstream analyses because of missing metadata)
Sample Identifier	Country	Gender	Glycaemic Status	Sequencing Run	Primer No.	Bar code	Primer Sequence
MBD001	IN	F	NG	2(P8)	252(926R21)	AGACCTC	CCATCTCATCCCTGCGTGTCTCCGACTCAGAGACCTCCCGTCAATTCMTTTRAGT
MBD002	IN	M	DB	1(P7)	268(926R37)	CCAGGAC	CCATCTCATCCCTGCGTGTCTCCGACTCAGCCAGGACCCGTCAATTCMTTTRAGT
MBD003	IN	F	NG	1(P7)	244(926R13)	AAGCCGC	CCATCTCATCCCTGCGTGTCTCCGACTCAGAAGCCGCCCGTCAATTCMTTTRAGT
MBD004	IN	M	DB	1(P7)	269(926R38)	ACTCCTC	CCATCTCATCCCTGCGTGTCTCCGACTCAGACTCCTCCCGTCAATTCMTTTRAGT
MBD013	IN	M	DB	1(P7)	276(926R45)	TGCCGAAC	CCATCTCATCCCTGCGTGTCTCCGACTCAGTGCCGAACCCGTCAATTCMTTTRAGT
MBD015	IN	M	DB	1(P7)	272(926R41)	CGTCGTC	CCATCTCATCCCTGCGTGTCTCCGACTCAGCGTCGTCCCGTCAATTCMTTTRAGT
MBD017	IN	F	NG	1(P7)	239(926R8)	CCTCTC	CCATCTCATCCCTGCGTGTCTCCGACTCAGCCTCTCCCGTCAATTCMTTTRAGT
MBD019	IN	M	NG	1(P7)	238(926R7)	ACGCGC	CCATCTCATCCCTGCGTGTCTCCGACTCAGACGCGCCCGTCAATTCMTTTRAGT
MBD022	IN	M	DB	1(P7)	273(926R42)	AAGGCAC	CCATCTCATCCCTGCGTGTCTCCGACTCAGAAGGCACCCGTCAATTCMTTTRAGT
MBD031	IN	M	NG	1(P7)	237(926R6)	CGTGAC	CCATCTCATCCCTGCGTGTCTCCGACTCAGCGTGACCCGTCAATTCMTTTRAGT
MBD032	IN	F	NG	1(P7)	236(926R5)	TCACAC	CCATCTCATCCCTGCGTGTCTCCGACTCAGTCACACCCGTCAATTCMTTTRAGT
MBD033	IN	F	NG	1(P7)	243(926R12)	AGCTTC	CCATCTCATCCCTGCGTGTCTCCGACTCAGAGCTTCCCGTCAATTCMTTTRAGT
MBD037	IN	F	NG	1(P7)	235(926R4)	ACTTGC	CCATCTCATCCCTGCGTGTCTCCGACTCAGACTTGCCCGTCAATTCMTTTRAGT
MBD038	IN	F	NG	1(P7)	234(926R3)	TGAAGC	CCATCTCATCCCTGCGTGTCTCCGACTCAGTGAAGCCCGTCAATTCMTTTRAGT
MBD041	IN	F	NG	1(P7)	250(926R19)	TGACGAC	CCATCTCATCCCTGCGTGTCTCCGACTCAGTGACGACCCGTCAATTCMTTTRAGT
MBD042	IN	M	NG	1(P7)	249(926R18)	CGGTATC	CCATCTCATCCCTGCGTGTCTCCGACTCAGCGGTATCCCGTCAATTCMTTTRAGT
MBD045	IN	F	NG	1(P7)	248(926R17)	AGGCGGC	CCATCTCATCCCTGCGTGTCTCCGACTCAGAGGCGGCCCGTCAATTCMTTTRAGT
MBD047	IN	F	NG	1(P7)	247(926R16)	TATCAAC	CCATCTCATCCCTGCGTGTCTCCGACTCAGTATCAACCCGTCAATTCMTTTRAGT
MBD050	IN	F	DB	1(P7)	278(926R47)	TAGGAATC	CCATCTCATCCCTGCGTGTCTCCGACTCAGTAGGAATCCCGTCAATTCMTTTRAGT
MBD051	IN	M	DB	1(P7)	274(926R43)	AACAACTC	CCATCTCATCCCTGCGTGTCTCCGACTCAGAACAACTCCCGTCAATTCMTTTRAGT
MBD054	IN	M	DB	1(P7)	279(926R48)	CCGGCCAC	CCATCTCATCCCTGCGTGTCTCCGACTCAGCCGGCCACCCGTCAATTCMTTTRAGT
MBD059	IN	M	DB	1(P7)	262(926R31)	TCCGCTC	CCATCTCATCCCTGCGTGTCTCCGACTCAGTCCGCTCCCGTCAATTCMTTTRAGT
MBD066	IN	F	NG	1(P7)	240(926R9)	ACTCAC	CCATCTCATCCCTGCGTGTCTCCGACTCAGACTCACCCGTCAATTCMTTTRAGT
MBD067	IN	F	NG	1(P7)	242(926R11)	CGACTC	CCATCTCATCCCTGCGTGTCTCCGACTCAGCGACTCCCGTCAATTCMTTTRAGT
MBD072	IN	F	DB	1(P7)	265(926R34)	ACGGCTC	CCATCTCATCCCTGCGTGTCTCCGACTCAGACGGCTCCCGTCAATTCMTTTRAGT
MBD073	IN	F	DB	1(P7)	275(926R44)	ACACGGAC	CCATCTCATCCCTGCGTGTCTCCGACTCAGACACGGACCCGTCAATTCMTTTRAGT
MBD076	IN	M	NG	1(P7)	255(926R24)	ATCTTAC	CCATCTCATCCCTGCGTGTCTCCGACTCAGATCTTACCCGTCAATTCMTTTRAGT
MBD078	IN	F	NG	1(P7)	252(926R21)	AGACCTC	CCATCTCATCCCTGCGTGTCTCCGACTCAGAGACCTCCCGTCAATTCMTTTRAGT
MBD079	IN	M	DB	1(P7)	270(926R39)	TTCCTGC	CCATCTCATCCCTGCGTGTCTCCGACTCAGTTCCTGCCCGTCAATTCMTTTRAGT
MBD084	IN	F	NG	1(P7)	251(926R20)	ACAAGGC	CCATCTCATCCCTGCGTGTCTCCGACTCAGACAAGGCCCGTCAATTCMTTTRAGT
MBD087	IN	F	NG	1(P7)	253(926R22)	ATACCAC	CCATCTCATCCCTGCGTGTCTCCGACTCAGATACCACCCGTCAATTCMTTTRAGT
MBD088	IN	F	NG	1(P7)	233(926R2)	CGCAAC	CCATCTCATCCCTGCGTGTCTCCGACTCAGCGCAACCCGTCAATTCMTTTRAGT
MBD096	IN	F	NG	1(P7)	232(926R1)	CACGC	CCATCTCATCCCTGCGTGTCTCCGACTCAGCACGCCCGTCAATTCMTTTRAGT
MBD101	IN	M	DB	1(P7)	271(926R40)	TTCATAC	CCATCTCATCCCTGCGTGTCTCCGACTCAGTTCATACCCGTCAATTCMTTTRAGT
MBD102	IN	F	NG	1(P7)	241(926R10)	AGACAC	CCATCTCATCCCTGCGTGTCTCCGACTCAGAGACACCCGTCAATTCMTTTRAGT
MBD106	IN	F	DB	1(P7)	263(926R32)	TATTGAC	CCATCTCATCCCTGCGTGTCTCCGACTCAGTATTGACCCGTCAATTCMTTTRAGT
MBD107	IN	M	NG	1(P7)	245(926R14)	CAAGAAC	CCATCTCATCCCTGCGTGTCTCCGACTCAGCAAGAACCCGTCAATTCMTTTRAGT
MBD108	IN	F	DB	1(P7)	267(926R36)	TCTCGAC	CCATCTCATCCCTGCGTGTCTCCGACTCAGTCTCGACCCGTCAATTCMTTTRAGT
MBD110	IN	F	NG	1(P7)	256(926R25)	AACCAGC	CCATCTCATCCCTGCGTGTCTCCGACTCAGAACCAGCCCGTCAATTCMTTTRAGT
MBD215	IN	M	DB	10(P21)	244(926R13)	AAGCCGC	CCATCTCATCCCTGCGTGTCTCCGACTCAGAAGCCGCCCGTCAATTCMTTTRAGT
MBD240	IN	F	DB	10(P21)	245(926R14)	CAAGAAC	CCATCTCATCCCTGCGTGTCTCCGACTCAGCAAGAACCCGTCAATTCMTTTRAGT
MBD296	IN	M	NG	10(P21)	258(926R27)	AAGGTGC	CCATCTCATCCCTGCGTGTCTCCGACTCAGAAGGTGCCCGTCAATTCMTTTRAGT
MBD311	IN	F	PD	10(P21)	276(926R45)	TGCCGAAC	CCATCTCATCCCTGCGTGTCTCCGACTCAGTGCCGAACCCGTCAATTCMTTTRAGT
MBD318	IN	F	PD	10(P21)	247(926R16)	TATCAAC	CCATCTCATCCCTGCGTGTCTCCGACTCAGTATCAACCCGTCAATTCMTTTRAGT
MBD321	IN	M	PD	10(P21)	278(926R47)	TAGGAATC	CCATCTCATCCCTGCGTGTCTCCGACTCAGTAGGAATCCCGTCAATTCMTTTRAGT
MBD324	IN	F	DB	10(P21)	260(926R29)	TAATCTC	CCATCTCATCCCTGCGTGTCTCCGACTCAGTAATCTCCCGTCAATTCMTTTRAGT
MBD328	IN	M	PD	10(P21)	256(926R25)	AACCAGC	CCATCTCATCCCTGCGTGTCTCCGACTCAGAACCAGCCCGTCAATTCMTTTRAGT
MBD340	IN	F	DB	10(P21)	279(926R48)	CCGGCCAC	CCATCTCATCCCTGCGTGTCTCCGACTCAGCCGGCCACCCGTCAATTCMTTTRAGT
MBD341	IN	M	PD	10(P21)	259(926R28)	TCTTGGC	CCATCTCATCCCTGCGTGTCTCCGACTCAGTCTTGGCCCGTCAATTCMTTTRAGT
MBD360	IN	M	DB	10(P21)	V3-5 926 R1	CACGG	CCATCTCATCCCTGCGTGTCTCCGACTCAGCACGGCCGTCAATTCMTTTRAGT
MBD375	IN	M	DB	10(P21)	V3-5 926 R2	CACCC	CCATCTCATCCCTGCGTGTCTCCGACTCAGCACCCCCGTCAATTCMTTTRAGT
MBD377	IN	M	DB	10(P21)	V3-5 926 R3	CAGGC	CCATCTCATCCCTGCGTGTCTCCGACTCAGCAGGCCCGTCAATTCMTTTRAGT
MBD380	IN	M	PD	10(P21)	249(926R18)	CGGTATC	CCATCTCATCCCTGCGTGTCTCCGACTCAGCGGTATCCCGTCAATTCMTTTRAGT
MBD384	IN	F	PD	10(P21)	V3-5 926 R4	CAGGG	CCATCTCATCCCTGCGTGTCTCCGACTCAGCAGGGCCGTCAATTCMTTTRAGT
MBD396	IN	F	PD	10(P21)	V3-5 926 R5	CAGCG	CCATCTCATCCCTGCGTGTCTCCGACTCAGCAGCGCCGTCAATTCMTTTRAGT
MBD397	IN	F	DB	10(P21)	250(926R19)	TGACGAC	CCATCTCATCCCTGCGTGTCTCCGACTCAGTGACGACCCGTCAATTCMTTTRAGT
MBD398	IN	M	PD	10(P21)	254(926R23)	TCGCGGC	CCATCTCATCCCTGCGTGTCTCCGACTCAGTCGCGGCCCGTCAATTCMTTTRAGT
MBD400	IN	F	DB	10(P21)	V3-5 926 R6	CACCG	CCATCTCATCCCTGCGTGTCTCCGACTCAGCACCGCCGTCAATTCMTTTRAGT
MBD401	IN	M	DB	10(P21)	255(926R24)	ATCTTAC	CCATCTCATCCCTGCGTGTCTCCGACTCAGATCTTACCCGTCAATTCMTTTRAGT
MBD403	IN	F	DB	10(P21)	271(926R40)	TTCATAC	CCATCTCATCCCTGCGTGTCTCCGACTCAGTTCATACCCGTCAATTCMTTTRAGT
MBD404	IN	M	NG	10(P21)	272(926R41)	CGTCGTC	CCATCTCATCCCTGCGTGTCTCCGACTCAGCGTCGTCCCGTCAATTCMTTTRAGT
MBD405	IN	F	DB	10(P21)	273(926R42)	AAGGCAC	CCATCTCATCCCTGCGTGTCTCCGACTCAGAAGGCACCCGTCAATTCMTTTRAGT
MBD406	IN	M	PD	10(P21)	261(926R30)	TCACCTC	CCATCTCATCCCTGCGTGTCTCCGACTCAGTCACCTCCCGTCAATTCMTTTRAGT
MBD407	IN	M	NG	10(P21)	270(926R39)	TTCCTGC	CCATCTCATCCCTGCGTGTCTCCGACTCAGTTCCTGCCCGTCAATTCMTTTRAGT
MBD408	IN	M	NG	10(P21)	274(926R43)	AACAACTC	CCATCTCATCCCTGCGTGTCTCCGACTCAGAACAACTCCCGTCAATTCMTTTRAGT
MBD409	IN	F	NG	10(P21)	269(926R38)	ACTCCTC	CCATCTCATCCCTGCGTGTCTCCGACTCAGACTCCTCCCGTCAATTCMTTTRAGT
MBD410	IN	F	NG	10(P21)	268(926R37)	CCAGGAC	CCATCTCATCCCTGCGTGTCTCCGACTCAGCCAGGACCCGTCAATTCMTTTRAGT
MBD412	IN	F	PD	10(P21)	265(926R34)	ACGGCTC	CCATCTCATCCCTGCGTGTCTCCGACTCAGACGGCTCCCGTCAATTCMTTTRAGT
MBD413	IN	F	PD	10(P21)	280(926R49)	AATGGTAC	CCATCTCATCCCTGCGTGTCTCCGACTCAGAATGGTACCCGTCAATTCMTTTRAGT
MBD414	IN	M	NG	10(P21)	281(926R50)	TCTCCGTC	CCATCTCATCCCTGCGTGTCTCCGACTCAGTCTCCGTCCCGTCAATTCMTTTRAGT
MBD415	IN	M	PD	10(P21)	257(926R26)	TTCGAGC	CCATCTCATCCCTGCGTGTCTCCGACTCAGTTCGAGCCCGTCAATTCMTTTRAGT
MBD416	IN	M	DB	10(P21)	267(926R36)	TCTCGAC	CCATCTCATCCCTGCGTGTCTCCGACTCAGTCTCGACCCGTCAATTCMTTTRAGT
MBD417	IN	F	DB	10(P21)	251(926R20)	ACAAGGC	CCATCTCATCCCTGCGTGTCTCCGACTCAGACAAGGCCCGTCAATTCMTTTRAGT
MBD418	IN	M	PD	10(P21)	252(926R21)	AGACCTC	CCATCTCATCCCTGCGTGTCTCCGACTCAGAGACCTCCCGTCAATTCMTTTRAGT
MBD419	IN	M	DB	10(P21)	263(926R32)	TATTGAC	CCATCTCATCCCTGCGTGTCTCCGACTCAGTATTGACCCGTCAATTCMTTTRAGT
MBD421	IN	M	PD	10(P21)	262(926R31)	TCCGCTC	CCATCTCATCCCTGCGTGTCTCCGACTCAGTCCGCTCCCGTCAATTCMTTTRAGT
MBD422	IN	M	PD	10(P21)	266(926R35)	TGCGTTC	CCATCTCATCCCTGCGTGTCTCCGACTCAGTGCGTTCCCGTCAATTCMTTTRAGT
MBD425	IN	F	NG	10(P21)	238(926R7)	ACGCGC	CCATCTCATCCCTGCGTGTCTCCGACTCAGACGCGCCCGTCAATTCMTTTRAGT
MBD426	IN	F	NG	10(P21)	239(926R8)	CCTCTC	CCATCTCATCCCTGCGTGTCTCCGACTCAGCCTCTCCCGTCAATTCMTTTRAGT
MBD427	IN	F	PD	10(P21)	233(926R2)	CGCAAC	CCATCTCATCCCTGCGTGTCTCCGACTCAGCGCAACCCGTCAATTCMTTTRAGT
MBD428	IN	F	NG	10(P21)	240(926R9)	ACTCAC	CCATCTCATCCCTGCGTGTCTCCGACTCAGACTCACCCGTCAATTCMTTTRAGT
MBD429	IN	F	PD	10(P21)	234(926R3)	TGAAGC	CCATCTCATCCCTGCGTGTCTCCGACTCAGTGAAGCCCGTCAATTCMTTTRAGT
MBD430	IN	F	NG	10(P21)	235(926R4)	ACTTGC	CCATCTCATCCCTGCGTGTCTCCGACTCAGACTTGCCCGTCAATTCMTTTRAGT
MBD431	IN	F	PD	10(P21)	241(926R10)	AGACAC	CCATCTCATCCCTGCGTGTCTCCGACTCAGAGACACCCGTCAATTCMTTTRAGT
MBD433	IN	F	NG	10(P21)	242(926R11)	CGACTC	CCATCTCATCCCTGCGTGTCTCCGACTCAGCGACTCCCGTCAATTCMTTTRAGT
MBD434	IN	F	DB	10(P21)	236(926R5)	TCACAC	CCATCTCATCCCTGCGTGTCTCCGACTCAGTCACACCCGTCAATTCMTTTRAGT
MBD435	IN	F	NG	10(P21)	243(926R12)	AGCTTC	CCATCTCATCCCTGCGTGTCTCCGACTCAGAGCTTCCCGTCAATTCMTTTRAGT
MBD436	IN	M	DB	10(P21)	237(926R6)	CGTGAC	CCATCTCATCCCTGCGTGTCTCCGACTCAGCGTGACCCGTCAATTCMTTTRAGT
MBD178	IN	F	NG	11(P22)	263(926R32)	TATTGAC	CCATCTCATCCCTGCGTGTCTCCGACTCAGTATTGACCCGTCAATTCMTTTRAGT
MBD254	IN	F	PD	11(P22)	280(926R49)	AATGGTAC	CCATCTCATCCCTGCGTGTCTCCGACTCAGAATGGTACCCGTCAATTCMTTTRAGT
MBD258	IN	M	DB	11(P22)	265(926R34)	ACGGCTC	CCATCTCATCCCTGCGTGTCTCCGACTCAGACGGCTCCCGTCAATTCMTTTRAGT
MBD261	IN	F	NG	11(P22)	266(926R35)	TGCGTTC	CCATCTCATCCCTGCGTGTCTCCGACTCAGTGCGTTCCCGTCAATTCMTTTRAGT
MBD268	IN	M	PD	11(P22)	267(926R36)	TCTCGAC	CCATCTCATCCCTGCGTGTCTCCGACTCAGTCTCGACCCGTCAATTCMTTTRAGT
MBD270	IN	M	DB	11(P22)	268(926R37)	CCAGGAC	CCATCTCATCCCTGCGTGTCTCCGACTCAGCCAGGACCCGTCAATTCMTTTRAGT
MBD280	IN	F	NG	11(P22)	269(926R38)	ACTCCTC	CCATCTCATCCCTGCGTGTCTCCGACTCAGACTCCTCCCGTCAATTCMTTTRAGT
MBD281	IN	M	DB	11(P22)	270(926R39)	TTCCTGC	CCATCTCATCCCTGCGTGTCTCCGACTCAGTTCCTGCCCGTCAATTCMTTTRAGT
MBD290	IN	F	NG	11(P22)	271(926R40)	TTCATAC	CCATCTCATCCCTGCGTGTCTCCGACTCAGTTCATACCCGTCAATTCMTTTRAGT
MBD301	IN	F	PD	11(P22)	272(926R41)	CGTCGTC	CCATCTCATCCCTGCGTGTCTCCGACTCAGCGTCGTCCCGTCAATTCMTTTRAGT
MBD303	IN	F	DB	11(P22)	273(926R42)	AAGGCAC	CCATCTCATCCCTGCGTGTCTCCGACTCAGAAGGCACCCGTCAATTCMTTTRAGT
MBD310	IN	M	NG	11(P22)	274(926R43)	AACAACTC	CCATCTCATCCCTGCGTGTCTCCGACTCAGAACAACTCCCGTCAATTCMTTTRAGT
MBD312	IN	M	NG	11(P22)	276(926R45)	TGCCGAAC	CCATCTCATCCCTGCGTGTCTCCGACTCAGTGCCGAACCCGTCAATTCMTTTRAGT
MBD356	IN	M	PD	11(P22)	243(926R12)	AGCTTC	CCATCTCATCCCTGCGTGTCTCCGACTCAGAGCTTCCCGTCAATTCMTTTRAGT
MBD424	IN	M	PD	11(P22)	V3-5 926 R6	CACCG	CCATCTCATCCCTGCGTGTCTCCGACTCAGCACCGCCGTCAATTCMTTTRAGT
MBD432	IN	F	NG	11(P22)	248(926R17)	AGGCGGC	CCATCTCATCCCTGCGTGTCTCCGACTCAGAGGCGGCCCGTCAATTCMTTTRAGT
MBD437	IN	M	NG	11(P22)	260(926R29)	TAATCTC	CCATCTCATCCCTGCGTGTCTCCGACTCAGTAATCTCCCGTCAATTCMTTTRAGT
MBD438	IN	M	PD	11(P22)	244(926R13)	AAGCCGC	CCATCTCATCCCTGCGTGTCTCCGACTCAGAAGCCGCCCGTCAATTCMTTTRAGT
MBD440	IN	M	PD	11(P22)	232(926R1)	CACGC	CCATCTCATCCCTGCGTGTCTCCGACTCAGCACGCCCGTCAATTCMTTTRAGT
MBD442	IN	M	PD	11(P22)	241(926R10)	AGACAC	CCATCTCATCCCTGCGTGTCTCCGACTCAGAGACACCCGTCAATTCMTTTRAGT
MBD444	IN	F	NG	11(P22)	249(926R18)	CGGTATC	CCATCTCATCCCTGCGTGTCTCCGACTCAGCGGTATCCCGTCAATTCMTTTRAGT
MBD445	IN	F	PD	11(P22)	245(926R14)	CAAGAAC	CCATCTCATCCCTGCGTGTCTCCGACTCAGCAAGAACCCGTCAATTCMTTTRAGT
MBD447	IN	M	NG	11(P22)	256(926R25)	AACCAGC	CCATCTCATCCCTGCGTGTCTCCGACTCAGAACCAGCCCGTCAATTCMTTTRAGT
MBD449	IN	M	PD	11(P22)	246(926R15)	AGTTGGC	CCATCTCATCCCTGCGTGTCTCCGACTCAGAGTTGGCCCGTCAATTCMTTTRAGT
MBD451	IN	M	NG	11(P22)	257(926R26)	TTCGAGC	CCATCTCATCCCTGCGTGTCTCCGACTCAGTTCGAGCCCGTCAATTCMTTTRAGT
MBD455	IN	M	NG	11(P22)	251(926R20)	ACAAGGC	CCATCTCATCCCTGCGTGTCTCCGACTCAGACAAGGCCCGTCAATTCMTTTRAGT
MBD456	IN	M	NG	11(P22)	252(926R21)	AGACCTC	CCATCTCATCCCTGCGTGTCTCCGACTCAGAGACCTCCCGTCAATTCMTTTRAGT
MBD457	IN	M	PD	11(P22)	233(926R2)	CGCAAC	CCATCTCATCCCTGCGTGTCTCCGACTCAGCGCAACCCGTCAATTCMTTTRAGT
MBD458	IN	M	DB	11(P22)	250(926R19)	TGACGAC	CCATCTCATCCCTGCGTGTCTCCGACTCAGTGACGACCCGTCAATTCMTTTRAGT
MBD460	IN	M	PD	11(P22)	234(926R3)	TGAAGC	CCATCTCATCCCTGCGTGTCTCCGACTCAGTGAAGCCCGTCAATTCMTTTRAGT
MBD464	IN	M	PD	11(P22)	240(926R9)	ACTCAC	CCATCTCATCCCTGCGTGTCTCCGACTCAGACTCACCCGTCAATTCMTTTRAGT
MBD465	IN	M	NG	11(P22)	253(926R22)	ATACCAC	CCATCTCATCCCTGCGTGTCTCCGACTCAGATACCACCCGTCAATTCMTTTRAGT
MBD466	IN	M	NG	11(P22)	254(926R23)	TCGCGGC	CCATCTCATCCCTGCGTGTCTCCGACTCAGTCGCGGCCCGTCAATTCMTTTRAGT
MBD468	IN	M	PD	11(P22)	238(926R7)	ACGCGC	CCATCTCATCCCTGCGTGTCTCCGACTCAGACGCGCCCGTCAATTCMTTTRAGT
MBD469	IN	M	NG	11(P22)	261(926R30)	TCACCTC	CCATCTCATCCCTGCGTGTCTCCGACTCAGTCACCTCCCGTCAATTCMTTTRAGT
MBD470	IN	M	NG	11(P22)	259(926R28)	TCTTGGC	CCATCTCATCCCTGCGTGTCTCCGACTCAGTCTTGGCCCGTCAATTCMTTTRAGT
MBD471	IN	M	PD	11(P22)	237(926R6)	CGTGAC	CCATCTCATCCCTGCGTGTCTCCGACTCAGCGTGACCCGTCAATTCMTTTRAGT
MBD472	IN	M	NG	11(P22)	258(926R27)	AAGGTGC	CCATCTCATCCCTGCGTGTCTCCGACTCAGAAGGTGCCCGTCAATTCMTTTRAGT
MBD475	IN	M	PD	11(P22)	242(926R11)	CGACTC	CCATCTCATCCCTGCGTGTCTCCGACTCAGCGACTCCCGTCAATTCMTTTRAGT
MBD478	IN	M	PD	11(P22)	235(926R4)	ACTTGC	CCATCTCATCCCTGCGTGTCTCCGACTCAGACTTGCCCGTCAATTCMTTTRAGT
MBD479	IN	M	PD	11(P22)	236(926R5)	TCACAC	CCATCTCATCCCTGCGTGTCTCCGACTCAGTCACACCCGTCAATTCMTTTRAGT
MBD480	IN	M	NG	11(P22)	255(926R24)	ATCTTAC	CCATCTCATCCCTGCGTGTCTCCGACTCAGATCTTACCCGTCAATTCMTTTRAGT
MBD482	IN	M	PD	11(P22)	247(926R16)	TATCAAC	CCATCTCATCCCTGCGTGTCTCCGACTCAGTATCAACCCGTCAATTCMTTTRAGT
600258	DK	M	PD	12(P23)	237(926R6)	CGTGAC	CCATCTCATCCCTGCGTGTCTCCGACTCAGCGTGACCCGTCAATTCMTTTRAGT
600278	DK	M	DB	12(P23)	270(926R39)	TTCCTGC	CCATCTCATCCCTGCGTGTCTCCGACTCAGTTCCTGCCCGTCAATTCMTTTRAGT
600284	DK	M	NG	12(P23)	236(926R5)	TCACAC	CCATCTCATCCCTGCGTGTCTCCGACTCAGTCACACCCGTCAATTCMTTTRAGT
600303	DK	M	DB	12(P23)	271(926R40)	TTCATAC	CCATCTCATCCCTGCGTGTCTCCGACTCAGTTCATACCCGTCAATTCMTTTRAGT
600305	DK	F	NG	12(P23)	233(926R2)	CGCAAC	CCATCTCATCCCTGCGTGTCTCCGACTCAGCGCAACCCGTCAATTCMTTTRAGT
600309	DK	F	NG	12(P23)	279(926R48)	CCGGCCAC	CCATCTCATCCCTGCGTGTCTCCGACTCAGCCGGCCACCCGTCAATTCMTTTRAGT
600321	DK	F	NG	12(P23)	262(926R31)	TCCGCTC	CCATCTCATCCCTGCGTGTCTCCGACTCAGTCCGCTCCCGTCAATTCMTTTRAGT
600334	DK	F	NG	12(P23)	235(926R4)	ACTTGC	CCATCTCATCCCTGCGTGTCTCCGACTCAGACTTGCCCGTCAATTCMTTTRAGT
600341	DK	M	NG	12(P23)	234(926R3)	TGAAGC	CCATCTCATCCCTGCGTGTCTCCGACTCAGTGAAGCCCGTCAATTCMTTTRAGT
600360	DK	M	PD	12(P23)	238(926R7)	ACGCGC	CCATCTCATCCCTGCGTGTCTCCGACTCAGACGCGCCCGTCAATTCMTTTRAGT
600366	DK	F	NG	12(P23)	247(926R16)	TATCAAC	CCATCTCATCCCTGCGTGTCTCCGACTCAGTATCAACCCGTCAATTCMTTTRAGT
600372	DK	F	NG	12(P23)	246(926R15)	AGTTGGC	CCATCTCATCCCTGCGTGTCTCCGACTCAGAGTTGGCCCGTCAATTCMTTTRAGT
600388	DK	M	PD	12(P23)	239(926R8)	CCTCTC	CCATCTCATCCCTGCGTGTCTCCGACTCAGCCTCTCCCGTCAATTCMTTTRAGT
600402	DK	F	NG	12(P23)	263(926R32)	TATTGAC	CCATCTCATCCCTGCGTGTCTCCGACTCAGTATTGACCCGTCAATTCMTTTRAGT
600410	DK	F	NG	12(P23)	261(926R30)	TCACCTC	CCATCTCATCCCTGCGTGTCTCCGACTCAGTCACCTCCCGTCAATTCMTTTRAGT
600412	DK	F	PD	12(P23)	249(926R18)	CGGTATC	CCATCTCATCCCTGCGTGTCTCCGACTCAGCGGTATCCCGTCAATTCMTTTRAGT
600421	DK	M	PD	12(P23)	240(926R9)	ACTCAC	CCATCTCATCCCTGCGTGTCTCCGACTCAGACTCACCCGTCAATTCMTTTRAGT
600457	DK	F	NG	12(P23)	278(926R47)	TAGGAATC	CCATCTCATCCCTGCGTGTCTCCGACTCAGTAGGAATCCCGTCAATTCMTTTRAGT
600469	DK	F	NG	12(P23)	265(926R34)	ACGGCTC	CCATCTCATCCCTGCGTGTCTCCGACTCAGACGGCTCCCGTCAATTCMTTTRAGT
600482	DK	M	DB	12(P23)	266(926R35)	TGCGTTC	CCATCTCATCCCTGCGTGTCTCCGACTCAGTGCGTTCCCGTCAATTCMTTTRAGT
600553	DK	F	DB	12(P23)	267(926R36)	TCTCGAC	CCATCTCATCCCTGCGTGTCTCCGACTCAGTCTCGACCCGTCAATTCMTTTRAGT
600606	DK	M	PD	12(P23)	268(926R37)	CCAGGAC	CCATCTCATCCCTGCGTGTCTCCGACTCAGCCAGGACCCGTCAATTCMTTTRAGT
600697	DK	F	DB	12(P23)	269(926R38)	ACTCCTC	CCATCTCATCCCTGCGTGTCTCCGACTCAGACTCCTCCCGTCAATTCMTTTRAGT
600727	DK	M	PD	12(P23)	281(926R50)	TCTCCGTC	CCATCTCATCCCTGCGTGTCTCCGACTCAGTCTCCGTCCCGTCAATTCMTTTRAGT
600843	DK	F	DB	12(P23)	280(926R49)	AATGGTAC	CCATCTCATCCCTGCGTGTCTCCGACTCAGAATGGTACCCGTCAATTCMTTTRAGT
DIAB0001	DK	M	DB	12(P23)	245(926R14)	CAAGAAC	CCATCTCATCCCTGCGTGTCTCCGACTCAGCAAGAACCCGTCAATTCMTTTRAGT
DIAB0002	DK	M	NG	12(P23)	242(926R11)	CGACTC	CCATCTCATCCCTGCGTGTCTCCGACTCAGCGACTCCCGTCAATTCMTTTRAGT
DIAB0003	DK	F	DB	12(P23)	259(926R28)	TCTTGGC	CCATCTCATCCCTGCGTGTCTCCGACTCAGTCTTGGCCCGTCAATTCMTTTRAGT
DIAB0004	DK	F	NG	12(P23)	251(926R20)	ACAAGGC	CCATCTCATCCCTGCGTGTCTCCGACTCAGACAAGGCCCGTCAATTCMTTTRAGT
DIAB0005	DK	M	NG	12(P23)	252(926R21)	AGACCTC	CCATCTCATCCCTGCGTGTCTCCGACTCAGAGACCTCCCGTCAATTCMTTTRAGT
DIAB0006	DK	M	NG	12(P23)	253(926R22)	ATACCAC	CCATCTCATCCCTGCGTGTCTCCGACTCAGATACCACCCGTCAATTCMTTTRAGT
DIAB0007	DK	F	NG	12(P23)	254(926R23)	TCGCGGC	CCATCTCATCCCTGCGTGTCTCCGACTCAGTCGCGGCCCGTCAATTCMTTTRAGT
DIAB0008	DK	M	NG	12(P23)	272(926R41)	CGTCGTC	CCATCTCATCCCTGCGTGTCTCCGACTCAGCGTCGTCCCGTCAATTCMTTTRAGT
DIAB0009	DK	F	NG	12(P23)	273(926R42)	AAGGCAC	CCATCTCATCCCTGCGTGTCTCCGACTCAGAAGGCACCCGTCAATTCMTTTRAGT
DIAB0011	DK	F	NG	12(P23)	V3-5 926 R1	CACGG	CCATCTCATCCCTGCGTGTCTCCGACTCAGCACGGCCGTCAATTCMTTTRAGT
DIAB0012	DK	M	NG	12(P23)	241(926R10)	AGACAC	CCATCTCATCCCTGCGTGTCTCCGACTCAGAGACACCCGTCAATTCMTTTRAGT
DIAB0013	DK	F	NG	12(P23)	V3-5 926 R2	CACCC	CCATCTCATCCCTGCGTGTCTCCGACTCAGCACCCCCGTCAATTCMTTTRAGT
DIAB0014	DK	F	NG	12(P23)	V3-5 926 R3	CAGGC	CCATCTCATCCCTGCGTGTCTCCGACTCAGCAGGCCCGTCAATTCMTTTRAGT
DIAB0035	DK	M	PD	12(P23)	243(926R12)	AGCTTC	CCATCTCATCCCTGCGTGTCTCCGACTCAGAGCTTCCCGTCAATTCMTTTRAGT
DIAB0041	DK	M	DB	12(P23)	244(926R13)	AAGCCGC	CCATCTCATCCCTGCGTGTCTCCGACTCAGAAGCCGCCCGTCAATTCMTTTRAGT
DIAB0045	DK	F	PD	12(P23)	255(926R24)	ATCTTAC	CCATCTCATCCCTGCGTGTCTCCGACTCAGATCTTACCCGTCAATTCMTTTRAGT
DIAB0050	DK	M	PD	12(P23)	256(926R25)	AACCAGC	CCATCTCATCCCTGCGTGTCTCCGACTCAGAACCAGCCCGTCAATTCMTTTRAGT
DIAB0058	DK	M	PD	12(P23)	258(926R27)	AAGGTGC	CCATCTCATCCCTGCGTGTCTCCGACTCAGAAGGTGCCCGTCAATTCMTTTRAGT
DIAB0060	DK	M	DB	12(P23)	260(926R29)	TAATCTC	CCATCTCATCCCTGCGTGTCTCCGACTCAGTAATCTCCCGTCAATTCMTTTRAGT
DIAB0065	DK	F	PD	12(P23)	274(926R43)	AACAACTC	CCATCTCATCCCTGCGTGTCTCCGACTCAGAACAACTCCCGTCAATTCMTTTRAGT
DIAB0069	DK	M	DB	12(P23)	277(926R46)	TATTCGTC	CCATCTCATCCCTGCGTGTCTCCGACTCAGTATTCGTCCCGTCAATTCMTTTRAGT
DIAB0072	DK	M	PD	12(P23)	276(926R45)	TGCCGAAC	CCATCTCATCCCTGCGTGTCTCCGACTCAGTGCCGAACCCGTCAATTCMTTTRAGT
DIAB0089	DK	F	PD	12(P23)	V3-5 926 R5	CAGCG	CCATCTCATCCCTGCGTGTCTCCGACTCAGCAGCGCCGTCAATTCMTTTRAGT
600467	DK	F	NG	13(P24)	236(926R5)	TCACAC	CCATCTCATCCCTGCGTGTCTCCGACTCAGTCACACCCGTCAATTCMTTTRAGT
600492	DK	M	NG	13(P24)	237(926R6)	CGTGAC	CCATCTCATCCCTGCGTGTCTCCGACTCAGCGTGACCCGTCAATTCMTTTRAGT
600506	DK	F	NG	13(P24)	238(926R7)	ACGCGC	CCATCTCATCCCTGCGTGTCTCCGACTCAGACGCGCCCGTCAATTCMTTTRAGT
600522	DK	M	DB	13(P24)	245(926R14)	CAAGAAC	CCATCTCATCCCTGCGTGTCTCCGACTCAGCAAGAACCCGTCAATTCMTTTRAGT
600573	DK	F	NG	13(P24)	239(926R8)	CCTCTC	CCATCTCATCCCTGCGTGTCTCCGACTCAGCCTCTCCCGTCAATTCMTTTRAGT
600594	DK	M	DB	13(P24)	276(926R45)	TGCCGAAC	CCATCTCATCCCTGCGTGTCTCCGACTCAGTGCCGAACCCGTCAATTCMTTTRAGT
600624	DK	F	NG	13(P24)	252(926R21)	AGACCTC	CCATCTCATCCCTGCGTGTCTCCGACTCAGAGACCTCCCGTCAATTCMTTTRAGT
600654	DK	M	NG	13(P24)	270(926R39)	TTCCTGC	CCATCTCATCCCTGCGTGTCTCCGACTCAGTTCCTGCCCGTCAATTCMTTTRAGT
600690	DK	F	DB	13(P24)	V3-5 926 R5	CAGCG	CCATCTCATCCCTGCGTGTCTCCGACTCAGCAGCGCCGTCAATTCMTTTRAGT
600706	DK	F	NG	13(P24)	267(926R36)	TCTCGAC	CCATCTCATCCCTGCGTGTCTCCGACTCAGTCTCGACCCGTCAATTCMTTTRAGT
600746	DK	F	NG	13(P24)	268(926R37)	CCAGGAC	CCATCTCATCCCTGCGTGTCTCCGACTCAGCCAGGACCCGTCAATTCMTTTRAGT
600751	DK	M	NG	13(P24)	269(926R38)	ACTCCTC	CCATCTCATCCCTGCGTGTCTCCGACTCAGACTCCTCCCGTCAATTCMTTTRAGT
600772	DK	M	NG	13(P24)	V3-5 926 R1	CACGG	CCATCTCATCCCTGCGTGTCTCCGACTCAGCACGGCCGTCAATTCMTTTRAGT
600871	DK	M	NG	13(P24)	V3-5 926 R2	CACCC	CCATCTCATCCCTGCGTGTCTCCGACTCAGCACCCCCGTCAATTCMTTTRAGT
600890	DK	M	DB	13(P24)	271(926R40)	TTCATAC	CCATCTCATCCCTGCGTGTCTCCGACTCAGTTCATACCCGTCAATTCMTTTRAGT
600905	DK	M	PD	13(P24)	242(926R11)	CGACTC	CCATCTCATCCCTGCGTGTCTCCGACTCAGCGACTCCCGTCAATTCMTTTRAGT
600969	DK	M	PD	13(P24)	272(926R41)	CGTCGTC	CCATCTCATCCCTGCGTGTCTCCGACTCAGCGTCGTCCCGTCAATTCMTTTRAGT
601063	DK	M	PD	13(P24)	243(926R12)	AGCTTC	CCATCTCATCCCTGCGTGTCTCCGACTCAGAGCTTCCCGTCAATTCMTTTRAGT
601085	DK	F	PD	13(P24)	253(926R22)	ATACCAC	CCATCTCATCCCTGCGTGTCTCCGACTCAGATACCACCCGTCAATTCMTTTRAGT
601103	DK	M	PD	13(P24)	254(926R23)	TCGCGGC	CCATCTCATCCCTGCGTGTCTCCGACTCAGTCGCGGCCCGTCAATTCMTTTRAGT
601212	DK	M	PD	13(P24)	274(926R43)	AACAACTC	CCATCTCATCCCTGCGTGTCTCCGACTCAGAACAACTCCCGTCAATTCMTTTRAGT
601255	DK	F	PD	13(P24)	273(926R42)	AAGGCAC	CCATCTCATCCCTGCGTGTCTCCGACTCAGAAGGCACCCGTCAATTCMTTTRAGT
601376	DK	M	DB	13(P24)	V3-5 926 R3	CAGGC	CCATCTCATCCCTGCGTGTCTCCGACTCAGCAGGCCCGTCAATTCMTTTRAGT
601385	DK	F	DB	13(P24)	V3-5 926 R4	CAGGG	CCATCTCATCCCTGCGTGTCTCCGACTCAGCAGGGCCGTCAATTCMTTTRAGT
DIAB0010	DK	M	PD	13(P24)	232(926R1)	CACGC	CCATCTCATCCCTGCGTGTCTCCGACTCAGCACGCCCGTCAATTCMTTTRAGT
DIAB0015	DK	F	NG	13(P24)	246(926R15)	AGTTGGC	CCATCTCATCCCTGCGTGTCTCCGACTCAGAGTTGGCCCGTCAATTCMTTTRAGT
DIAB0016	DK	F	NG	13(P24)	247(926R16)	TATCAAC	CCATCTCATCCCTGCGTGTCTCCGACTCAGTATCAACCCGTCAATTCMTTTRAGT
DIAB0017	DK	M	NG	13(P24)	256(926R25)	AACCAGC	CCATCTCATCCCTGCGTGTCTCCGACTCAGAACCAGCCCGTCAATTCMTTTRAGT
DIAB0018	DK	M	NG	13(P24)	257(926R26)	TTCGAGC	CCATCTCATCCCTGCGTGTCTCCGACTCAGTTCGAGCCCGTCAATTCMTTTRAGT
DIAB0019	DK	F	NG	13(P24)	258(926R27)	AAGGTGC	CCATCTCATCCCTGCGTGTCTCCGACTCAGAAGGTGCCCGTCAATTCMTTTRAGT
DIAB0020	DK	F	NG	13(P24)	259(926R28)	TCTTGGC	CCATCTCATCCCTGCGTGTCTCCGACTCAGTCTTGGCCCGTCAATTCMTTTRAGT
DIAB0021	DK	F	NG	13(P24)	277(926R46)	TATTCGTC	CCATCTCATCCCTGCGTGTCTCCGACTCAGTATTCGTCCCGTCAATTCMTTTRAGT
DIAB0022	DK	F	NG	13(P24)	278(926R47)	TAGGAATC	CCATCTCATCCCTGCGTGTCTCCGACTCAGTAGGAATCCCGTCAATTCMTTTRAGT
DIAB0023	DK	M	NG	13(P24)	V3-5 926 R6	CACCG	CCATCTCATCCCTGCGTGTCTCCGACTCAGCACCGCCGTCAATTCMTTTRAGT
DIAB0078	DK	M	DB	13(P24)	234(926R3)	TGAAGC	CCATCTCATCCCTGCGTGTCTCCGACTCAGTGAAGCCCGTCAATTCMTTTRAGT
DIAB0093	DK	M	DB	13(P24)	235(926R4)	ACTTGC	CCATCTCATCCCTGCGTGTCTCCGACTCAGACTTGCCCGTCAATTCMTTTRAGT
DIAB0099	DK	M	DB	13(P24)	233(926R2)	CGCAAC	CCATCTCATCCCTGCGTGTCTCCGACTCAGCGCAACCCGTCAATTCMTTTRAGT
DIAB0102	DK	M	PD	13(P24)	248(926R17)	AGGCGGC	CCATCTCATCCCTGCGTGTCTCCGACTCAGAGGCGGCCCGTCAATTCMTTTRAGT
DIAB0106	DK	F	PD	13(P24)	249(926R18)	CGGTATC	CCATCTCATCCCTGCGTGTCTCCGACTCAGCGGTATCCCGTCAATTCMTTTRAGT
DIAB0108	DK	F	PD	13(P24)	260(926R29)	TAATCTC	CCATCTCATCCCTGCGTGTCTCCGACTCAGTAATCTCCCGTCAATTCMTTTRAGT
DIAB0109	DK	M	PD	13(P24)	261(926R30)	TCACCTC	CCATCTCATCCCTGCGTGTCTCCGACTCAGTCACCTCCCGTCAATTCMTTTRAGT
DIAB0112	DK	M	PD	13(P24)	262(926R31)	TCCGCTC	CCATCTCATCCCTGCGTGTCTCCGACTCAGTCCGCTCCCGTCAATTCMTTTRAGT
DIAB0114	DK	M	DB	13(P24)	263(926R32)	TATTGAC	CCATCTCATCCCTGCGTGTCTCCGACTCAGTATTGACCCGTCAATTCMTTTRAGT
DIAB0115	DK	M	PD	13(P24)	279(926R48)	CCGGCCAC	CCATCTCATCCCTGCGTGTCTCCGACTCAGCCGGCCACCCGTCAATTCMTTTRAGT
DIAB0119	DK	F	PD	13(P24)	280(926R49)	AATGGTAC	CCATCTCATCCCTGCGTGTCTCCGACTCAGAATGGTACCCGTCAATTCMTTTRAGT
DIAB0123	DK	F	DB	13(P24)	250(926R19)	TGACGAC	CCATCTCATCCCTGCGTGTCTCCGACTCAGTGACGACCCGTCAATTCMTTTRAGT
DIAB0124	DK	M	DB	13(P24)	265(926R34)	ACGGCTC	CCATCTCATCCCTGCGTGTCTCCGACTCAGACGGCTCCCGTCAATTCMTTTRAGT
DIAB0153	DK	M	DB	13(P24)	266(926R35)	TGCGTTC	CCATCTCATCCCTGCGTGTCTCCGACTCAGTGCGTTCCCGTCAATTCMTTTRAGT
DIAB0156	DK	M	DB	13(P24)	281(926R50)	TCTCCGTC	CCATCTCATCCCTGCGTGTCTCCGACTCAGTCTCCGTCCCGTCAATTCMTTTRAGT
600644	DK	M	DB	14(P25)	265(926R34)	ACGGCTC	CCATCTCATCCCTGCGTGTCTCCGACTCAGACGGCTCCCGTCAATTCMTTTRAGT
600665	DK	M	DB	14(P25)	245(926R14)	CAAGAAC	CCATCTCATCCCTGCGTGTCTCCGACTCAGCAAGAACCCGTCAATTCMTTTRAGT
600720	DK	M	DB	14(P25)	263(926R32)	TATTGAC	CCATCTCATCCCTGCGTGTCTCCGACTCAGTATTGACCCGTCAATTCMTTTRAGT
600820	DK	F	NG	14(P25)	241(926R10)	AGACAC	CCATCTCATCCCTGCGTGTCTCCGACTCAGAGACACCCGTCAATTCMTTTRAGT
600924	DK	M	NG	14(P25)	256(926R25)	AACCAGC	CCATCTCATCCCTGCGTGTCTCCGACTCAGAACCAGCCCGTCAATTCMTTTRAGT
600958	DK	M	NG	14(P25)	258(926R27)	AAGGTGC	CCATCTCATCCCTGCGTGTCTCCGACTCAGAAGGTGCCCGTCAATTCMTTTRAGT
600971	DK	F	NG	14(P25)	255(926R24)	ATCTTAC	CCATCTCATCCCTGCGTGTCTCCGACTCAGATCTTACCCGTCAATTCMTTTRAGT
600973	DK	F	NG	14(P25)	V3-5 926 R6	CACCG	CCATCTCATCCCTGCGTGTCTCCGACTCAGCACCGCCGTCAATTCMTTTRAGT
600982	DK	M	NG	14(P25)	271(926R40)	TTCATAC	CCATCTCATCCCTGCGTGTCTCCGACTCAGTTCATACCCGTCAATTCMTTTRAGT
600984	DK	F	NG	14(P25)	272(926R41)	CGTCGTC	CCATCTCATCCCTGCGTGTCTCCGACTCAGCGTCGTCCCGTCAATTCMTTTRAGT
600986	DK	F	NG	14(P25)	242(926R11)	CGACTC	CCATCTCATCCCTGCGTGTCTCCGACTCAGCGACTCCCGTCAATTCMTTTRAGT
600998	DK	M	NG	14(P25)	257(926R26)	TTCGAGC	CCATCTCATCCCTGCGTGTCTCCGACTCAGTTCGAGCCCGTCAATTCMTTTRAGT
601379	DK	M	PD	14(P25)	244(926R13)	AAGCCGC	CCATCTCATCCCTGCGTGTCTCCGACTCAGAAGCCGCCCGTCAATTCMTTTRAGT
601388	DK	F	DB	14(P25)	243(926R12)	AGCTTC	CCATCTCATCCCTGCGTGTCTCCGACTCAGAGCTTCCCGTCAATTCMTTTRAGT
601460	DK	M	DB	14(P25)	259(926R28)	TCTTGGC	CCATCTCATCCCTGCGTGTCTCCGACTCAGTCTTGGCCCGTCAATTCMTTTRAGT
601487	DK	M	DB	14(P25)	261(926R30)	TCACCTC	CCATCTCATCCCTGCGTGTCTCCGACTCAGTCACCTCCCGTCAATTCMTTTRAGT
601524	DK	M	DB	14(P25)	262(926R31)	TCCGCTC	CCATCTCATCCCTGCGTGTCTCCGACTCAGTCCGCTCCCGTCAATTCMTTTRAGT
601550	DK	F	DB	14(P25)	268(926R37)	CCAGGAC	CCATCTCATCCCTGCGTGTCTCCGACTCAGCCAGGACCCGTCAATTCMTTTRAGT
601598	DK	M	PD	14(P25)	269(926R38)	ACTCCTC	CCATCTCATCCCTGCGTGTCTCCGACTCAGACTCCTCCCGTCAATTCMTTTRAGT
601658	DK	M	DB	14(P25)	273(926R42)	AAGGCAC	CCATCTCATCCCTGCGTGTCTCCGACTCAGAAGGCACCCGTCAATTCMTTTRAGT
601684	DK	F	PD	14(P25)	274(926R43)	AACAACTC	CCATCTCATCCCTGCGTGTCTCCGACTCAGAACAACTCCCGTCAATTCMTTTRAGT
601766	DK	F	PD	14(P25)	281(926R50)	TCTCCGTC	CCATCTCATCCCTGCGTGTCTCCGACTCAGTCTCCGTCCCGTCAATTCMTTTRAGT
601835	DK	F	PD	14(P25)	V3-5 926 R1	CACGG	CCATCTCATCCCTGCGTGTCTCCGACTCAGCACGGCCGTCAATTCMTTTRAGT
602015	DK	F	DB	14(P25)	V3-5 926 R2	CACCC	CCATCTCATCCCTGCGTGTCTCCGACTCAGCACCCCCGTCAATTCMTTTRAGT
602059	DK	M	DB	14(P25)	V3-5 926 R3	CAGGC	CCATCTCATCCCTGCGTGTCTCCGACTCAGCAGGCCCGTCAATTCMTTTRAGT
DIAB0024	DK	F	NG	14(P25)	232(926R1)	CACGC	CCATCTCATCCCTGCGTGTCTCCGACTCAGCACGCCCGTCAATTCMTTTRAGT
DIAB0025	DK	M	NG	14(P25)	233(926R2)	CGCAAC	CCATCTCATCCCTGCGTGTCTCCGACTCAGCGCAACCCGTCAATTCMTTTRAGT
DIAB0026	DK	F	NG	14(P25)	234(926R3)	TGAAGC	CCATCTCATCCCTGCGTGTCTCCGACTCAGTGAAGCCCGTCAATTCMTTTRAGT
DIAB0027	DK	F	NG	14(P25)	246(926R15)	AGTTGGC	CCATCTCATCCCTGCGTGTCTCCGACTCAGAGTTGGCCCGTCAATTCMTTTRAGT
DIAB0029	DK	F	NG	14(P25)	247(926R16)	TATCAAC	CCATCTCATCCCTGCGTGTCTCCGACTCAGTATCAACCCGTCAATTCMTTTRAGT
DIAB0031	DK	F	NG	14(P25)	266(926R35)	TGCGTTC	CCATCTCATCCCTGCGTGTCTCCGACTCAGTGCGTTCCCGTCAATTCMTTTRAGT
DIAB0032	DK	F	NG	14(P25)	267(926R36)	TCTCGAC	CCATCTCATCCCTGCGTGTCTCCGACTCAGTCTCGACCCGTCAATTCMTTTRAGT
DIAB0034	DK	F	NG	14(P25)	278(926R47)	TAGGAATC	CCATCTCATCCCTGCGTGTCTCCGACTCAGTAGGAATCCCGTCAATTCMTTTRAGT
DIAB0037	DK	F	NG	14(P25)	280(926R49)	AATGGTAC	CCATCTCATCCCTGCGTGTCTCCGACTCAGAATGGTACCCGTCAATTCMTTTRAGT
DIAB0120	DK	M	PD	14(P25)	235(926R4)	ACTTGC	CCATCTCATCCCTGCGTGTCTCCGACTCAGACTTGCCCGTCAATTCMTTTRAGT
DIAB0121	DK	M	PD	14(P25)	236(926R5)	TCACAC	CCATCTCATCCCTGCGTGTCTCCGACTCAGTCACACCCGTCAATTCMTTTRAGT
DIAB0125	DK	M	PD	14(P25)	237(926R6)	CGTGAC	CCATCTCATCCCTGCGTGTCTCCGACTCAGCGTGACCCGTCAATTCMTTTRAGT
DIAB0127	DK	F	PD	14(P25)	238(926R7)	ACGCGC	CCATCTCATCCCTGCGTGTCTCCGACTCAGACGCGCCCGTCAATTCMTTTRAGT
DIAB0130	DK	M	PD	14(P25)	249(926R18)	CGGTATC	CCATCTCATCCCTGCGTGTCTCCGACTCAGCGGTATCCCGTCAATTCMTTTRAGT
DIAB0134	DK	F	PD	14(P25)	250(926R19)	TGACGAC	CCATCTCATCCCTGCGTGTCTCCGACTCAGTGACGACCCGTCAATTCMTTTRAGT
DIAB0158	DK	M	DB	14(P25)	239(926R8)	CCTCTC	CCATCTCATCCCTGCGTGTCTCCGACTCAGCCTCTCCCGTCAATTCMTTTRAGT
DIAB0159	DK	F	DB	14(P25)	240(926R9)	ACTCAC	CCATCTCATCCCTGCGTGTCTCCGACTCAGACTCACCCGTCAATTCMTTTRAGT
DIAB0160	DK	M	DB	14(P25)	253(926R22)	ATACCAC	CCATCTCATCCCTGCGTGTCTCCGACTCAGATACCACCCGTCAATTCMTTTRAGT
DIAB0161	DK	M	DB	14(P25)	254(926R23)	TCGCGGC	CCATCTCATCCCTGCGTGTCTCCGACTCAGTCGCGGCCCGTCAATTCMTTTRAGT
DIAB0162	DK	M	DB	14(P25)	270(926R39)	TTCCTGC	CCATCTCATCCCTGCGTGTCTCCGACTCAGTTCCTGCCCGTCAATTCMTTTRAGT
DIAB0163	DK	F	DB	14(P25)	V3-5 926 R4	CAGGG	CCATCTCATCCCTGCGTGTCTCCGACTCAGCAGGGCCGTCAATTCMTTTRAGT
DIAB0164	DK	M	DB	14(P25)	V3-5 926 R5	CAGCG	CCATCTCATCCCTGCGTGTCTCCGACTCAGCAGCGCCGTCAATTCMTTTRAGT
DIAB0166	DK	F	DB	14(P25)	252(926R21)	AGACCTC	CCATCTCATCCCTGCGTGTCTCCGACTCAGAGACCTCCCGTCAATTCMTTTRAGT
601001	DK	M	NG	15(P26)	232(926R1)	CACGC	CCATCTCATCCCTGCGTGTCTCCGACTCAGCACGCCCGTCAATTCMTTTRAGT
601143	DK	F	NG	15(P26)	234(926R3)	TGAAGC	CCATCTCATCCCTGCGTGTCTCCGACTCAGTGAAGCCCGTCAATTCMTTTRAGT
601206	DK	F	NG	15(P26)	261(926R30)	TCACCTC	CCATCTCATCCCTGCGTGTCTCCGACTCAGTCACCTCCCGTCAATTCMTTTRAGT
601233	DK	F	NG	15(P26)	265(926R34)	ACGGCTC	CCATCTCATCCCTGCGTGTCTCCGACTCAGACGGCTCCCGTCAATTCMTTTRAGT
601239	DK	F	NG	15(P26)	277(926R46)	TATTCGTC	CCATCTCATCCCTGCGTGTCTCCGACTCAGTATTCGTCCCGTCAATTCMTTTRAGT
601244	DK	M	DB	15(P26)	239(926R8)	CCTCTC	CCATCTCATCCCTGCGTGTCTCCGACTCAGCCTCTCCCGTCAATTCMTTTRAGT
601251	DK	F	NG	15(P26)	263(926R32)	TATTGAC	CCATCTCATCCCTGCGTGTCTCCGACTCAGTATTGACCCGTCAATTCMTTTRAGT
601262	DK	M	DB	15(P26)	250(926R19)	TGACGAC	CCATCTCATCCCTGCGTGTCTCCGACTCAGTGACGACCCGTCAATTCMTTTRAGT
601336	DK	M	DB	15(P26)	270(926R39)	TTCCTGC	CCATCTCATCCCTGCGTGTCTCCGACTCAGTTCCTGCCCGTCAATTCMTTTRAGT
601357	DK	F	NG	15(P26)	278(926R47)	TAGGAATC	CCATCTCATCCCTGCGTGTCTCCGACTCAGTAGGAATCCCGTCAATTCMTTTRAGT
601473	DK	M	DB	15(P26)	271(926R40)	TTCATAC	CCATCTCATCCCTGCGTGTCTCCGACTCAGTTCATACCCGTCAATTCMTTTRAGT
601483	DK	M	DB	15(P26)	281(926R50)	TCTCCGTC	CCATCTCATCCCTGCGTGTCTCCGACTCAGTCTCCGTCCCGTCAATTCMTTTRAGT
602112	DK	M	DB	15(P26)	235(926R4)	ACTTGC	CCATCTCATCCCTGCGTGTCTCCGACTCAGACTTGCCCGTCAATTCMTTTRAGT
602278	DK	M	PD	15(P26)	236(926R5)	TCACAC	CCATCTCATCCCTGCGTGTCTCCGACTCAGTCACACCCGTCAATTCMTTTRAGT
602296	DK	M	PD	15(P26)	249(926R18)	CGGTATC	CCATCTCATCCCTGCGTGTCTCCGACTCAGCGGTATCCCGTCAATTCMTTTRAGT
602300	DK	F	PD	15(P26)	243(926R12)	AGCTTC	CCATCTCATCCCTGCGTGTCTCCGACTCAGAGCTTCCCGTCAATTCMTTTRAGT
602305	DK	M	PD	15(P26)	237(926R6)	CGTGAC	CCATCTCATCCCTGCGTGTCTCCGACTCAGCGTGACCCGTCAATTCMTTTRAGT
602313	DK	M	DB	15(P26)	238(926R7)	ACGCGC	CCATCTCATCCCTGCGTGTCTCCGACTCAGACGCGCCCGTCAATTCMTTTRAGT
602345	DK	F	PD	15(P26)	248(926R17)	AGGCGGC	CCATCTCATCCCTGCGTGTCTCCGACTCAGAGGCGGCCCGTCAATTCMTTTRAGT
602364	DK	F	PD	15(P26)	244(926R13)	AAGCCGC	CCATCTCATCCCTGCGTGTCTCCGACTCAGAAGCCGCCCGTCAATTCMTTTRAGT
602412	DK	F	PD	15(P26)	257(926R26)	TTCGAGC	CCATCTCATCCCTGCGTGTCTCCGACTCAGTTCGAGCCCGTCAATTCMTTTRAGT
602459	DK	F	PD	15(P26)	256(926R25)	AACCAGC	CCATCTCATCCCTGCGTGTCTCCGACTCAGAACCAGCCCGTCAATTCMTTTRAGT
602498	DK	F	PD	15(P26)	258(926R27)	AAGGTGC	CCATCTCATCCCTGCGTGTCTCCGACTCAGAAGGTGCCCGTCAATTCMTTTRAGT
602506	DK	F	DB	15(P26)	274(926R43)	AACAACTC	CCATCTCATCCCTGCGTGTCTCCGACTCAGAACAACTCCCGTCAATTCMTTTRAGT
602529	DK	F	PD	15(P26)	266(926R35)	TGCGTTC	CCATCTCATCCCTGCGTGTCTCCGACTCAGTGCGTTCCCGTCAATTCMTTTRAGT
602535	DK	M	PD	15(P26)	267(926R36)	TCTCGAC	CCATCTCATCCCTGCGTGTCTCCGACTCAGTCTCGACCCGTCAATTCMTTTRAGT
602551	DK	F	PD	15(P26)	269(926R38)	ACTCCTC	CCATCTCATCCCTGCGTGTCTCCGACTCAGACTCCTCCCGTCAATTCMTTTRAGT
602553	DK	F	PD	15(P26)	268(926R37)	CCAGGAC	CCATCTCATCCCTGCGTGTCTCCGACTCAGCCAGGACCCGTCAATTCMTTTRAGT
602623	DK	M	PD	15(P26)	276(926R45)	TGCCGAAC	CCATCTCATCCCTGCGTGTCTCCGACTCAGTGCCGAACCCGTCAATTCMTTTRAGT
602656	DK	F	DB	15(P26)	280(926R49)	AATGGTAC	CCATCTCATCCCTGCGTGTCTCCGACTCAGAATGGTACCCGTCAATTCMTTTRAGT
602680	DK	M	PD	15(P26)	V3-5 926 R5	CAGCG	CCATCTCATCCCTGCGTGTCTCCGACTCAGCAGCGCCGTCAATTCMTTTRAGT
DIAB0038	DK	F	NG	15(P26)	241(926R10)	AGACAC	CCATCTCATCCCTGCGTGTCTCCGACTCAGAGACACCCGTCAATTCMTTTRAGT
DIAB0039	DK	F	NG	15(P26)	242(926R11)	CGACTC	CCATCTCATCCCTGCGTGTCTCCGACTCAGCGACTCCCGTCAATTCMTTTRAGT
DIAB0040	DK	F	NG	15(P26)	251(926R20)	ACAAGGC	CCATCTCATCCCTGCGTGTCTCCGACTCAGACAAGGCCCGTCAATTCMTTTRAGT
DIAB0042	DK	M	PD	15(P26)	252(926R21)	AGACCTC	CCATCTCATCCCTGCGTGTCTCCGACTCAGAGACCTCCCGTCAATTCMTTTRAGT
DIAB0043	DK	M	NG	15(P26)	253(926R22)	ATACCAC	CCATCTCATCCCTGCGTGTCTCCGACTCAGATACCACCCGTCAATTCMTTTRAGT
DIAB0044	DK	F	NG	15(P26)	254(926R23)	TCGCGGC	CCATCTCATCCCTGCGTGTCTCCGACTCAGTCGCGGCCCGTCAATTCMTTTRAGT
DIAB0046	DK	M	NG	15(P26)	272(926R41)	CGTCGTC	CCATCTCATCCCTGCGTGTCTCCGACTCAGCGTCGTCCCGTCAATTCMTTTRAGT
DIAB0047	DK	M	NG	15(P26)	273(926R42)	AAGGCAC	CCATCTCATCCCTGCGTGTCTCCGACTCAGAAGGCACCCGTCAATTCMTTTRAGT
DIAB0048	DK	F	NG	15(P26)	V3-5 926 R1	CACGG	CCATCTCATCCCTGCGTGTCTCCGACTCAGCACGGCCGTCAATTCMTTTRAGT
DIAB0049	DK	F	NG	15(P26)	V3-5 926 R2	CACCC	CCATCTCATCCCTGCGTGTCTCCGACTCAGCACCCCCGTCAATTCMTTTRAGT
DIAB0052	DK	M	NG	15(P26)	V3-5 926 R3	CAGGC	CCATCTCATCCCTGCGTGTCTCCGACTCAGCAGGCCCGTCAATTCMTTTRAGT
DIAB0053	DK	M	NG	15(P26)	V3-5 926 R4	CAGGG	CCATCTCATCCCTGCGTGTCTCCGACTCAGCAGGGCCGTCAATTCMTTTRAGT
DIAB0165	DK	F	DB	15(P26)	245(926R14)	CAAGAAC	CCATCTCATCCCTGCGTGTCTCCGACTCAGCAAGAACCCGTCAATTCMTTTRAGT
DIAB0168	DK	F	DB	15(P26)	260(926R29)	TAATCTC	CCATCTCATCCCTGCGTGTCTCCGACTCAGTAATCTCCCGTCAATTCMTTTRAGT
601280	DK	F	NG	16(P27)	237(926R6)	CGTGAC	CCATCTCATCCCTGCGTGTCTCCGACTCAGCGTGACCCGTCAATTCMTTTRAGT
601395	DK	F	NG	16(P27)	236(926R5)	TCACAC	CCATCTCATCCCTGCGTGTCTCCGACTCAGTCACACCCGTCAATTCMTTTRAGT
601406	DK	M	NG	16(P27)	239(926R8)	CCTCTC	CCATCTCATCCCTGCGTGTCTCCGACTCAGCCTCTCCCGTCAATTCMTTTRAGT
601425	DK	M	NG	16(P27)	269(926R38)	ACTCCTC	CCATCTCATCCCTGCGTGTCTCCGACTCAGACTCCTCCCGTCAATTCMTTTRAGT
601470	DK	F	NG	16(P27)	251(926R20)	ACAAGGC	CCATCTCATCCCTGCGTGTCTCCGACTCAGACAAGGCCCGTCAATTCMTTTRAGT
601479	DK	F	NG	16(P27)	270(926R39)	TTCCTGC	CCATCTCATCCCTGCGTGTCTCCGACTCAGTTCCTGCCCGTCAATTCMTTTRAGT
601578	DK	F	NG	16(P27)	267(926R36)	TCTCGAC	CCATCTCATCCCTGCGTGTCTCCGACTCAGTCTCGACCCGTCAATTCMTTTRAGT
601612	DK	M	NG	16(P27)	V3-5 926 R3	CAGGC	CCATCTCATCCCTGCGTGTCTCCGACTCAGCAGGCCCGTCAATTCMTTTRAGT
601722	DK	F	NG	16(P27)	V3-5 926 R2	CACCC	CCATCTCATCCCTGCGTGTCTCCGACTCAGCACCCCCGTCAATTCMTTTRAGT
601774	DK	M	DB	16(P27)	244(926R13)	AAGCCGC	CCATCTCATCCCTGCGTGTCTCCGACTCAGAAGCCGCCCGTCAATTCMTTTRAGT
601884	DK	F	DB	16(P27)	276(926R45)	TGCCGAAC	CCATCTCATCCCTGCGTGTCTCCGACTCAGTGCCGAACCCGTCAATTCMTTTRAGT
601897	DK	M	DB	16(P27)	245(926R14)	CAAGAAC	CCATCTCATCCCTGCGTGTCTCCGACTCAGCAAGAACCCGTCAATTCMTTTRAGT
601907	DK	M	DB	16(P27)	255(926R24)	ATCTTAC	CCATCTCATCCCTGCGTGTCTCCGACTCAGATCTTACCCGTCAATTCMTTTRAGT
601980	DK	M	DB	16(P27)	277(926R46)	TATTCGTC	CCATCTCATCCCTGCGTGTCTCCGACTCAGTATTCGTCCCGTCAATTCMTTTRAGT
602315	DK	M	DB	16(P27)	V3-5 926 R6	CACCG	CCATCTCATCCCTGCGTGTCTCCGACTCAGCACCGCCGTCAATTCMTTTRAGT
602667	DK	M	DB	16(P27)	232(926R1)	CACGC	CCATCTCATCCCTGCGTGTCTCCGACTCAGCACGCCCGTCAATTCMTTTRAGT
602797	DK	F	DB	16(P27)	240(926R9)	ACTCAC	CCATCTCATCCCTGCGTGTCTCCGACTCAGACTCACCCGTCAATTCMTTTRAGT
602879	DK	M	PD	16(P27)	242(926R11)	CGACTC	CCATCTCATCCCTGCGTGTCTCCGACTCAGCGACTCCCGTCAATTCMTTTRAGT
602897	DK	F	PD	16(P27)	243(926R12)	AGCTTC	CCATCTCATCCCTGCGTGTCTCCGACTCAGAGCTTCCCGTCAATTCMTTTRAGT
602903	DK	M	DB	16(P27)	254(926R23)	TCGCGGC	CCATCTCATCCCTGCGTGTCTCCGACTCAGTCGCGGCCCGTCAATTCMTTTRAGT
602953	DK	M	DB	16(P27)	V3-5 926 R5	CAGCG	CCATCTCATCCCTGCGTGTCTCCGACTCAGCAGCGCCGTCAATTCMTTTRAGT
602989	DK	M	PD	16(P27)	273(926R42)	AAGGCAC	CCATCTCATCCCTGCGTGTCTCCGACTCAGAAGGCACCCGTCAATTCMTTTRAGT
603006	DK	M	PD	16(P27)	249(926R18)	CGGTATC	CCATCTCATCCCTGCGTGTCTCCGACTCAGCGGTATCCCGTCAATTCMTTTRAGT
603074	DK	F	PD	16(P27)	260(926R29)	TAATCTC	CCATCTCATCCCTGCGTGTCTCCGACTCAGTAATCTCCCGTCAATTCMTTTRAGT
603088	DK	F	DB	16(P27)	261(926R30)	TCACCTC	CCATCTCATCCCTGCGTGTCTCCGACTCAGTCACCTCCCGTCAATTCMTTTRAGT
603100	DK	F	PD	16(P27)	272(926R41)	CGTCGTC	CCATCTCATCCCTGCGTGTCTCCGACTCAGCGTCGTCCCGTCAATTCMTTTRAGT
603125	DK	M	PD	16(P27)	281(926R50)	TCTCCGTC	CCATCTCATCCCTGCGTGTCTCCGACTCAGTCTCCGTCCCGTCAATTCMTTTRAGT
603148	DK	M	DB	16(P27)	263(926R32)	TATTGAC	CCATCTCATCCCTGCGTGTCTCCGACTCAGTATTGACCCGTCAATTCMTTTRAGT
603158	DK	F	PD	16(P27)	262(926R31)	TCCGCTC	CCATCTCATCCCTGCGTGTCTCCGACTCAGTCCGCTCCCGTCAATTCMTTTRAGT
603233	DK	F	PD	16(P27)	271(926R40)	TTCATAC	CCATCTCATCCCTGCGTGTCTCCGACTCAGTTCATACCCGTCAATTCMTTTRAGT
603238	DK	M	PD	16(P27)	274(926R43)	AACAACTC	CCATCTCATCCCTGCGTGTCTCCGACTCAGAACAACTCCCGTCAATTCMTTTRAGT
603248	DK	M	PD	16(P27)	V3-5 926 R4	CAGGG	CCATCTCATCCCTGCGTGTCTCCGACTCAGCAGGGCCGTCAATTCMTTTRAGT
DIAB0056	DK	F	NG	16(P27)	246(926R15)	AGTTGGC	CCATCTCATCCCTGCGTGTCTCCGACTCAGAGTTGGCCCGTCAATTCMTTTRAGT
DIAB0057	DK	F	NG	16(P27)	247(926R16)	TATCAAC	CCATCTCATCCCTGCGTGTCTCCGACTCAGTATCAACCCGTCAATTCMTTTRAGT
DIAB0059	DK	F	NG	16(P27)	256(926R25)	AACCAGC	CCATCTCATCCCTGCGTGTCTCCGACTCAGAACCAGCCCGTCAATTCMTTTRAGT
DIAB0061	DK	F	PD	16(P27)	257(926R26)	TTCGAGC	CCATCTCATCCCTGCGTGTCTCCGACTCAGTTCGAGCCCGTCAATTCMTTTRAGT
DIAB0062	DK	F	NG	16(P27)	258(926R27)	AAGGTGC	CCATCTCATCCCTGCGTGTCTCCGACTCAGAAGGTGCCCGTCAATTCMTTTRAGT
DIAB0063	DK	M	NG	16(P27)	259(926R28)	TCTTGGC	CCATCTCATCCCTGCGTGTCTCCGACTCAGTCTTGGCCCGTCAATTCMTTTRAGT
DIAB0064	DK	M	NG	16(P27)	278(926R47)	TAGGAATC	CCATCTCATCCCTGCGTGTCTCCGACTCAGTAGGAATCCCGTCAATTCMTTTRAGT
DIAB0066	DK	M	PD	16(P27)	279(926R48)	CCGGCCAC	CCATCTCATCCCTGCGTGTCTCCGACTCAGCCGGCCACCCGTCAATTCMTTTRAGT
DIAB0171	DK	M	DB	16(P27)	234(926R3)	TGAAGC	CCATCTCATCCCTGCGTGTCTCCGACTCAGTGAAGCCCGTCAATTCMTTTRAGT
DIAB0172	DK	M	DB	16(P27)	235(926R4)	ACTTGC	CCATCTCATCCCTGCGTGTCTCCGACTCAGACTTGCCCGTCAATTCMTTTRAGT
DIAB0173	DK	M	DB	16(P27)	250(926R19)	TGACGAC	CCATCTCATCCCTGCGTGTCTCCGACTCAGTGACGACCCGTCAATTCMTTTRAGT
DIAB0174	DK	F	DB	16(P27)	265(926R34)	ACGGCTC	CCATCTCATCCCTGCGTGTCTCCGACTCAGACGGCTCCCGTCAATTCMTTTRAGT
DIAB0175	DK	M	DB	16(P27)	266(926R35)	TGCGTTC	CCATCTCATCCCTGCGTGTCTCCGACTCAGTGCGTTCCCGTCAATTCMTTTRAGT
DIAB0176	DK	F	DB	16(P27)	V3-5 926 R1	CACGG	CCATCTCATCCCTGCGTGTCTCCGACTCAGCACGGCCGTCAATTCMTTTRAGT
601617	DK	M	NG	17(P28)	258(926R27)	AAGGTGC	CCATCTCATCCCTGCGTGTCTCCGACTCAGAAGGTGCCCGTCAATTCMTTTRAGT
601654	DK	F	NG	17(P28)	245(926R14)	CAAGAAC	CCATCTCATCCCTGCGTGTCTCCGACTCAGCAAGAACCCGTCAATTCMTTTRAGT
601752	DK	F	PD	17(P28)	242(926R11)	CGACTC	CCATCTCATCCCTGCGTGTCTCCGACTCAGCGACTCCCGTCAATTCMTTTRAGT
601796	DK	M	NG	17(P28)	257(926R26)	TTCGAGC	CCATCTCATCCCTGCGTGTCTCCGACTCAGTTCGAGCCCGTCAATTCMTTTRAGT
601816	DK	M	NG	17(P28)	243(926R12)	AGCTTC	CCATCTCATCCCTGCGTGTCTCCGACTCAGAGCTTCCCGTCAATTCMTTTRAGT
601819	DK	F	NG	17(P28)	244(926R13)	AAGCCGC	CCATCTCATCCCTGCGTGTCTCCGACTCAGAAGCCGCCCGTCAATTCMTTTRAGT
601893	DK	M	NG	17(P28)	273(926R42)	AAGGCAC	CCATCTCATCCCTGCGTGTCTCCGACTCAGAAGGCACCCGTCAATTCMTTTRAGT
601947	DK	F	NG	17(P28)	274(926R43)	AACAACTC	CCATCTCATCCCTGCGTGTCTCCGACTCAGAACAACTCCCGTCAATTCMTTTRAGT
602007	DK	F	NG	17(P28)	276(926R45)	TGCCGAAC	CCATCTCATCCCTGCGTGTCTCCGACTCAGTGCCGAACCCGTCAATTCMTTTRAGT
602117	DK	F	NG	17(P28)	277(926R46)	TATTCGTC	CCATCTCATCCCTGCGTGTCTCCGACTCAGTATTCGTCCCGTCAATTCMTTTRAGT
602325	DK	F	DB	17(P28)	250(926R19)	TGACGAC	CCATCTCATCCCTGCGTGTCTCCGACTCAGTGACGACCCGTCAATTCMTTTRAGT
602678	DK	M	DB	17(P28)	251(926R20)	ACAAGGC	CCATCTCATCCCTGCGTGTCTCCGACTCAGACAAGGCCCGTCAATTCMTTTRAGT
602813	DK	M	DB	17(P28)	266(926R35)	TGCGTTC	CCATCTCATCCCTGCGTGTCTCCGACTCAGTGCGTTCCCGTCAATTCMTTTRAGT
602829	DK	M	DB	17(P28)	V3-5 926 R3	CAGGC	CCATCTCATCCCTGCGTGTCTCCGACTCAGCAGGCCCGTCAATTCMTTTRAGT
602889	DK	M	DB	17(P28)	V3-5 926 R4	CAGGG	CCATCTCATCCCTGCGTGTCTCCGACTCAGCAGGGCCGTCAATTCMTTTRAGT
603229	DK	M	DB	17(P28)	246(926R15)	AGTTGGC	CCATCTCATCCCTGCGTGTCTCCGACTCAGAGTTGGCCCGTCAATTCMTTTRAGT
603281	DK	M	PD	17(P28)	236(926R5)	TCACAC	CCATCTCATCCCTGCGTGTCTCCGACTCAGTCACACCCGTCAATTCMTTTRAGT
603320	DK	M	DB	17(P28)	248(926R17)	AGGCGGC	CCATCTCATCCCTGCGTGTCTCCGACTCAGAGGCGGCCCGTCAATTCMTTTRAGT
603369	DK	F	PD	17(P28)	249(926R18)	CGGTATC	CCATCTCATCCCTGCGTGTCTCCGACTCAGCGGTATCCCGTCAATTCMTTTRAGT
603381	DK	F	PD	17(P28)	254(926R23)	TCGCGGC	CCATCTCATCCCTGCGTGTCTCCGACTCAGTCGCGGCCCGTCAATTCMTTTRAGT
603389	DK	M	PD	17(P28)	247(926R16)	TATCAAC	CCATCTCATCCCTGCGTGTCTCCGACTCAGTATCAACCCGTCAATTCMTTTRAGT
603451	DK	F	PD	17(P28)	259(926R28)	TCTTGGC	CCATCTCATCCCTGCGTGTCTCCGACTCAGTCTTGGCCCGTCAATTCMTTTRAGT
603459	DK	M	PD	17(P28)	255(926R24)	ATCTTAC	CCATCTCATCCCTGCGTGTCTCCGACTCAGATCTTACCCGTCAATTCMTTTRAGT
603501	DK	M	PD	17(P28)	260(926R29)	TAATCTC	CCATCTCATCCCTGCGTGTCTCCGACTCAGTAATCTCCCGTCAATTCMTTTRAGT
603520	DK	F	PD	17(P28)	261(926R30)	TCACCTC	CCATCTCATCCCTGCGTGTCTCCGACTCAGTCACCTCCCGTCAATTCMTTTRAGT
603527	DK	M	PD	17(P28)	262(926R31)	TCCGCTC	CCATCTCATCCCTGCGTGTCTCCGACTCAGTCCGCTCCCGTCAATTCMTTTRAGT
603600	DK	F	PD	17(P28)	263(926R32)	TATTGAC	CCATCTCATCCCTGCGTGTCTCCGACTCAGTATTGACCCGTCAATTCMTTTRAGT
603613	DK	F	DB	17(P28)	265(926R34)	ACGGCTC	CCATCTCATCCCTGCGTGTCTCCGACTCAGACGGCTCCCGTCAATTCMTTTRAGT
603625	DK	M	PD	17(P28)	280(926R49)	AATGGTAC	CCATCTCATCCCTGCGTGTCTCCGACTCAGAATGGTACCCGTCAATTCMTTTRAGT
603632	DK	M	DB	17(P28)	279(926R48)	CCGGCCAC	CCATCTCATCCCTGCGTGTCTCCGACTCAGCCGGCCACCCGTCAATTCMTTTRAGT
603668	DK	F	PD	17(P28)	278(926R47)	TAGGAATC	CCATCTCATCCCTGCGTGTCTCCGACTCAGTAGGAATCCCGTCAATTCMTTTRAGT
603711	DK	M	PD	17(P28)	281(926R50)	TCTCCGTC	CCATCTCATCCCTGCGTGTCTCCGACTCAGTCTCCGTCCCGTCAATTCMTTTRAGT
603765	DK	M	PD	17(P28)	V3-5 926 R2	CACCC	CCATCTCATCCCTGCGTGTCTCCGACTCAGCACCCCCGTCAATTCMTTTRAGT
DIAB0067	DK	M	NG	17(P28)	232(926R1)	CACGC	CCATCTCATCCCTGCGTGTCTCCGACTCAGCACGCCCGTCAATTCMTTTRAGT
DIAB0070	DK	M	NG	17(P28)	234(926R3)	TGAAGC	CCATCTCATCCCTGCGTGTCTCCGACTCAGTGAAGCCCGTCAATTCMTTTRAGT
DIAB0071	DK	F	NG	17(P28)	235(926R4)	ACTTGC	CCATCTCATCCCTGCGTGTCTCCGACTCAGACTTGCCCGTCAATTCMTTTRAGT
DIAB0073	DK	M	NG	17(P28)	252(926R21)	AGACCTC	CCATCTCATCCCTGCGTGTCTCCGACTCAGAGACCTCCCGTCAATTCMTTTRAGT
DIAB0074	DK	M	NG	17(P28)	253(926R22)	ATACCAC	CCATCTCATCCCTGCGTGTCTCCGACTCAGATACCACCCGTCAATTCMTTTRAGT
DIAB0076	DK	F	NG	17(P28)	267(926R36)	TCTCGAC	CCATCTCATCCCTGCGTGTCTCCGACTCAGTCTCGACCCGTCAATTCMTTTRAGT
DIAB0077	DK	F	NG	17(P28)	268(926R37)	CCAGGAC	CCATCTCATCCCTGCGTGTCTCCGACTCAGCCAGGACCCGTCAATTCMTTTRAGT
DIAB0079	DK	M	NG	17(P28)	269(926R38)	ACTCCTC	CCATCTCATCCCTGCGTGTCTCCGACTCAGACTCCTCCCGTCAATTCMTTTRAGT
DIAB0080	DK	M	NG	17(P28)	270(926R39)	TTCCTGC	CCATCTCATCCCTGCGTGTCTCCGACTCAGTTCCTGCCCGTCAATTCMTTTRAGT
DIAB0081	DK	F	NG	17(P28)	V3-5 926 R5	CAGCG	CCATCTCATCCCTGCGTGTCTCCGACTCAGCAGCGCCGTCAATTCMTTTRAGT
DIAB0082	DK	F	NG	17(P28)	V3-5 926 R6	CACCG	CCATCTCATCCCTGCGTGTCTCCGACTCAGCACCGCCGTCAATTCMTTTRAGT
DIAB0177	DK	M	DB	17(P28)	240(926R9)	ACTCAC	CCATCTCATCCCTGCGTGTCTCCGACTCAGACTCACCCGTCAATTCMTTTRAGT
DIAB0180	DK	F	DB	17(P28)	256(926R25)	AACCAGC	CCATCTCATCCCTGCGTGTCTCCGACTCAGAACCAGCCCGTCAATTCMTTTRAGT
DIAB0181	DK	M	DB	17(P28)	271(926R40)	TTCATAC	CCATCTCATCCCTGCGTGTCTCCGACTCAGTTCATACCCGTCAATTCMTTTRAGT
DIAB0182	DK	F	DB	17(P28)	272(926R41)	CGTCGTC	CCATCTCATCCCTGCGTGTCTCCGACTCAGCGTCGTCCCGTCAATTCMTTTRAGT
602071	DK	F	NG	18(P29)	234(926R3)	TGAAGC	CCATCTCATCCCTGCGTGTCTCCGACTCAGTGAAGCCCGTCAATTCMTTTRAGT
602964	DK	M	DB	18(P29)	241(926R10)	AGACAC	CCATCTCATCCCTGCGTGTCTCCGACTCAGAGACACCCGTCAATTCMTTTRAGT
602976	DK	F	DB	18(P29)	256(926R25)	AACCAGC	CCATCTCATCCCTGCGTGTCTCCGACTCAGAACCAGCCCGTCAATTCMTTTRAGT
603533	DK	M	DB	18(P29)	267(926R36)	TCTCGAC	CCATCTCATCCCTGCGTGTCTCCGACTCAGTCTCGACCCGTCAATTCMTTTRAGT
603677	DK	M	DB	18(P29)	245(926R14)	CAAGAAC	CCATCTCATCCCTGCGTGTCTCCGACTCAGCAAGAACCCGTCAATTCMTTTRAGT
603789	DK	M	PD	18(P29)	246(926R15)	AGTTGGC	CCATCTCATCCCTGCGTGTCTCCGACTCAGAGTTGGCCCGTCAATTCMTTTRAGT
603810	DK	M	PD	18(P29)	240(926R9)	ACTCAC	CCATCTCATCCCTGCGTGTCTCCGACTCAGACTCACCCGTCAATTCMTTTRAGT
603813	DK	M	DB	18(P29)	252(926R21)	AGACCTC	CCATCTCATCCCTGCGTGTCTCCGACTCAGAGACCTCCCGTCAATTCMTTTRAGT
603841	DK	F	DB	18(P29)	237(926R6)	CGTGAC	CCATCTCATCCCTGCGTGTCTCCGACTCAGCGTGACCCGTCAATTCMTTTRAGT
603844	DK	F	PD	18(P29)	239(926R8)	CCTCTC	CCATCTCATCCCTGCGTGTCTCCGACTCAGCCTCTCCCGTCAATTCMTTTRAGT
603846	DK	F	PD	18(P29)	238(926R7)	ACGCGC	CCATCTCATCCCTGCGTGTCTCCGACTCAGACGCGCCCGTCAATTCMTTTRAGT
603915	DK	F	DB	18(P29)	253(926R22)	ATACCAC	CCATCTCATCCCTGCGTGTCTCCGACTCAGATACCACCCGTCAATTCMTTTRAGT
603929	DK	F	PD	18(P29)	255(926R24)	ATCTTAC	CCATCTCATCCCTGCGTGTCTCCGACTCAGATCTTACCCGTCAATTCMTTTRAGT
603940	DK	F	PD	18(P29)	254(926R23)	TCGCGGC	CCATCTCATCCCTGCGTGTCTCCGACTCAGTCGCGGCCCGTCAATTCMTTTRAGT
603946	DK	M	DB	18(P29)	265(926R34)	ACGGCTC	CCATCTCATCCCTGCGTGTCTCCGACTCAGACGGCTCCCGTCAATTCMTTTRAGT
603962	DK	M	PD	18(P29)	260(926R29)	TAATCTC	CCATCTCATCCCTGCGTGTCTCCGACTCAGTAATCTCCCGTCAATTCMTTTRAGT
604013	DK	M	PD	18(P29)	273(926R42)	AAGGCAC	CCATCTCATCCCTGCGTGTCTCCGACTCAGAAGGCACCCGTCAATTCMTTTRAGT
604017	DK	F	DB	18(P29)	272(926R41)	CGTCGTC	CCATCTCATCCCTGCGTGTCTCCGACTCAGCGTCGTCCCGTCAATTCMTTTRAGT
604021	DK	F	PD	18(P29)	266(926R35)	TGCGTTC	CCATCTCATCCCTGCGTGTCTCCGACTCAGTGCGTTCCCGTCAATTCMTTTRAGT
604098	DK	F	PD	18(P29)	274(926R43)	AACAACTC	CCATCTCATCCCTGCGTGTCTCCGACTCAGAACAACTCCCGTCAATTCMTTTRAGT
604166	DK	M	PD	18(P29)	V3-5 926 R3	CAGGC	CCATCTCATCCCTGCGTGTCTCCGACTCAGCAGGCCCGTCAATTCMTTTRAGT
604172	DK	M	PD	18(P29)	276(926R45)	TGCCGAAC	CCATCTCATCCCTGCGTGTCTCCGACTCAGTGCCGAACCCGTCAATTCMTTTRAGT
604194	DK	M	PD	18(P29)	V3-5 926 R2	CACCC	CCATCTCATCCCTGCGTGTCTCCGACTCAGCACCCCCGTCAATTCMTTTRAGT
604237	DK	M	PD	18(P29)	V3-5 926 R5	CAGCG	CCATCTCATCCCTGCGTGTCTCCGACTCAGCAGCGCCGTCAATTCMTTTRAGT
604252	DK	M	PD	18(P29)	V3-5 926 R4	CAGGG	CCATCTCATCCCTGCGTGTCTCCGACTCAGCAGGGCCGTCAATTCMTTTRAGT
604286	DK	M	DB	18(P29)	242(926R11)	CGACTC	CCATCTCATCCCTGCGTGTCTCCGACTCAGCGACTCCCGTCAATTCMTTTRAGT
DIAB0083	DK	M	NG	18(P29)	243(926R12)	AGCTTC	CCATCTCATCCCTGCGTGTCTCCGACTCAGAGCTTCCCGTCAATTCMTTTRAGT
DIAB0088	DK	M	NG	18(P29)	235(926R4)	ACTTGC	CCATCTCATCCCTGCGTGTCTCCGACTCAGACTTGCCCGTCAATTCMTTTRAGT
DIAB0094	DK	F	PD	18(P29)	236(926R5)	TCACAC	CCATCTCATCCCTGCGTGTCTCCGACTCAGTCACACCCGTCAATTCMTTTRAGT
DIAB0096	DK	F	NG	18(P29)	248(926R17)	AGGCGGC	CCATCTCATCCCTGCGTGTCTCCGACTCAGAGGCGGCCCGTCAATTCMTTTRAGT
DIAB0097	DK	F	NG	18(P29)	249(926R18)	CGGTATC	CCATCTCATCCCTGCGTGTCTCCGACTCAGCGGTATCCCGTCAATTCMTTTRAGT
DIAB0100	DK	M	DB	18(P29)	250(926R19)	TGACGAC	CCATCTCATCCCTGCGTGTCTCCGACTCAGTGACGACCCGTCAATTCMTTTRAGT
DIAB0101	DK	F	NG	18(P29)	251(926R20)	ACAAGGC	CCATCTCATCCCTGCGTGTCTCCGACTCAGACAAGGCCCGTCAATTCMTTTRAGT
DIAB0103	DK	F	NG	18(P29)	257(926R26)	TTCGAGC	CCATCTCATCCCTGCGTGTCTCCGACTCAGTTCGAGCCCGTCAATTCMTTTRAGT
DIAB0104	DK	M	NG	18(P29)	258(926R27)	AAGGTGC	CCATCTCATCCCTGCGTGTCTCCGACTCAGAAGGTGCCCGTCAATTCMTTTRAGT
DIAB0105	DK	M	PD	18(P29)	262(926R31)	TCCGCTC	CCATCTCATCCCTGCGTGTCTCCGACTCAGTCCGCTCCCGTCAATTCMTTTRAGT
DIAB0110	DK	F	NG	18(P29)	268(926R37)	CCAGGAC	CCATCTCATCCCTGCGTGTCTCCGACTCAGCCAGGACCCGTCAATTCMTTTRAGT
DIAB0111	DK	F	NG	18(P29)	269(926R38)	ACTCCTC	CCATCTCATCCCTGCGTGTCTCCGACTCAGACTCCTCCCGTCAATTCMTTTRAGT
DIAB0116	DK	F	NG	18(P29)	271(926R40)	TTCATAC	CCATCTCATCCCTGCGTGTCTCCGACTCAGTTCATACCCGTCAATTCMTTTRAGT
DIAB0118	DK	F	NG	18(P29)	279(926R48)	CCGGCCAC	CCATCTCATCCCTGCGTGTCTCCGACTCAGCCGGCCACCCGTCAATTCMTTTRAGT
DIAB0126	DK	F	NG	18(P29)	280(926R49)	AATGGTAC	CCATCTCATCCCTGCGTGTCTCCGACTCAGAATGGTACCCGTCAATTCMTTTRAGT
DIAB0129	DK	F	NG	18(P29)	281(926R50)	TCTCCGTC	CCATCTCATCCCTGCGTGTCTCCGACTCAGTCTCCGTCCCGTCAATTCMTTTRAGT
DIAB0131	DK	M	NG	18(P29)	V3-5 926 R1	CACGG	CCATCTCATCCCTGCGTGTCTCCGACTCAGCACGGCCGTCAATTCMTTTRAGT
DIAB0183	DK	M	DB	18(P29)	232(926R1)	CACGC	CCATCTCATCCCTGCGTGTCTCCGACTCAGCACGCCCGTCAATTCMTTTRAGT
DIAB0184	DK	M	DB	18(P29)	247(926R16)	TATCAAC	CCATCTCATCCCTGCGTGTCTCCGACTCAGTATCAACCCGTCAATTCMTTTRAGT
DIAB0185	DK	M	DB	18(P29)	278(926R47)	TAGGAATC	CCATCTCATCCCTGCGTGTCTCCGACTCAGTAGGAATCCCGTCAATTCMTTTRAGT
DIAB0186	DK	M	DB	18(P29)	261(926R30)	TCACCTC	CCATCTCATCCCTGCGTGTCTCCGACTCAGTCACCTCCCGTCAATTCMTTTRAGT
DIAB0187	DK	M	DB	18(P29)	277(926R46)	TATTCGTC	CCATCTCATCCCTGCGTGTCTCCGACTCAGTATTCGTCCCGTCAATTCMTTTRAGT
603522	DK	F	DB	19(P30)	232(926R1)	CACGC	CCATCTCATCCCTGCGTGTCTCCGACTCAGCACGCCCGTCAATTCMTTTRAGT
603727	DK	F	DB	19(P30)	238(926R7)	ACGCGC	CCATCTCATCCCTGCGTGTCTCCGACTCAGACGCGCCCGTCAATTCMTTTRAGT
603820	DK	M	DB	19(P30)	243(926R12)	AGCTTC	CCATCTCATCCCTGCGTGTCTCCGACTCAGAGCTTCCCGTCAATTCMTTTRAGT
604019	DK	M	DB	19(P30)	262(926R31)	TCCGCTC	CCATCTCATCCCTGCGTGTCTCCGACTCAGTCCGCTCCCGTCAATTCMTTTRAGT
604046	DK	M	DB	19(P30)	261(926R30)	TCACCTC	CCATCTCATCCCTGCGTGTCTCCGACTCAGTCACCTCCCGTCAATTCMTTTRAGT
604126	DK	M	DB	19(P30)	252(926R21)	AGACCTC	CCATCTCATCCCTGCGTGTCTCCGACTCAGAGACCTCCCGTCAATTCMTTTRAGT
604157	DK	F	DB	19(P30)	269(926R38)	ACTCCTC	CCATCTCATCCCTGCGTGTCTCCGACTCAGACTCCTCCCGTCAATTCMTTTRAGT
604227	DK	F	PD	19(P30)	241(926R10)	AGACAC	CCATCTCATCCCTGCGTGTCTCCGACTCAGAGACACCCGTCAATTCMTTTRAGT
604245	DK	F	PD	19(P30)	237(926R6)	CGTGAC	CCATCTCATCCCTGCGTGTCTCCGACTCAGCGTGACCCGTCAATTCMTTTRAGT
604352	DK	F	PD	19(P30)	248(926R17)	AGGCGGC	CCATCTCATCCCTGCGTGTCTCCGACTCAGAGGCGGCCCGTCAATTCMTTTRAGT
604364	DK	F	PD	19(P30)	242(926R11)	CGACTC	CCATCTCATCCCTGCGTGTCTCCGACTCAGCGACTCCCGTCAATTCMTTTRAGT
604410	DK	M	PD	19(P30)	259(926R28)	TCTTGGC	CCATCTCATCCCTGCGTGTCTCCGACTCAGTCTTGGCCCGTCAATTCMTTTRAGT
604433	DK	F	PD	19(P30)	249(926R18)	CGGTATC	CCATCTCATCCCTGCGTGTCTCCGACTCAGCGGTATCCCGTCAATTCMTTTRAGT
604459	DK	M	PD	19(P30)	258(926R27)	AAGGTGC	CCATCTCATCCCTGCGTGTCTCCGACTCAGAAGGTGCCCGTCAATTCMTTTRAGT
604488	DK	F	PD	19(P30)	257(926R26)	TTCGAGC	CCATCTCATCCCTGCGTGTCTCCGACTCAGTTCGAGCCCGTCAATTCMTTTRAGT
605127	DK	M	DB	19(P30)	272(926R41)	CGTCGTC	CCATCTCATCCCTGCGTGTCTCCGACTCAGCGTCGTCCCGTCAATTCMTTTRAGT
605218	DK	M	DB	19(P30)	270(926R39)	TTCCTGC	CCATCTCATCCCTGCGTGTCTCCGACTCAGTTCCTGCCCGTCAATTCMTTTRAGT
605265	DK	M	PD	19(P30)	260(926R29)	TAATCTC	CCATCTCATCCCTGCGTGTCTCCGACTCAGTAATCTCCCGTCAATTCMTTTRAGT
605631	DK	M	DB	19(P30)	273(926R42)	AAGGCAC	CCATCTCATCCCTGCGTGTCTCCGACTCAGAAGGCACCCGTCAATTCMTTTRAGT
605703	DK	F	DB	19(P30)	271(926R40)	TTCATAC	CCATCTCATCCCTGCGTGTCTCCGACTCAGTTCATACCCGTCAATTCMTTTRAGT
605759	DK	M	DB	19(P30)	274(926R43)	AACAACTC	CCATCTCATCCCTGCGTGTCTCCGACTCAGAACAACTCCCGTCAATTCMTTTRAGT
605855	DK	M	DB	19(P30)	V3-5 926 R5	CAGCG	CCATCTCATCCCTGCGTGTCTCCGACTCAGCAGCGCCGTCAATTCMTTTRAGT
605908	DK	F	PD	19(P30)	266(926R35)	TGCGTTC	CCATCTCATCCCTGCGTGTCTCCGACTCAGTGCGTTCCCGTCAATTCMTTTRAGT
606044	DK	M	PD	19(P30)	267(926R36)	TCTCGAC	CCATCTCATCCCTGCGTGTCTCCGACTCAGTCTCGACCCGTCAATTCMTTTRAGT
606343	DK	F	DB	19(P30)	V3-5 926 R6	CACCG	CCATCTCATCCCTGCGTGTCTCCGACTCAGCACCGCCGTCAATTCMTTTRAGT
606822	DK	M	PD	19(P30)	V3-5 926 R4	CAGGG	CCATCTCATCCCTGCGTGTCTCCGACTCAGCAGGGCCGTCAATTCMTTTRAGT
606857	DK	M	PD	19(P30)	V3-5 926 R3	CAGGC	CCATCTCATCCCTGCGTGTCTCCGACTCAGCAGGCCCGTCAATTCMTTTRAGT
DIAB0086	DK	F	PD	19(P30)	276(926R45)	TGCCGAAC	CCATCTCATCCCTGCGTGTCTCCGACTCAGTGCCGAACCCGTCAATTCMTTTRAGT
DIAB0132	DK	F	NG	19(P30)	234(926R3)	TGAAGC	CCATCTCATCCCTGCGTGTCTCCGACTCAGTGAAGCCCGTCAATTCMTTTRAGT
DIAB0133	DK	F	DB	19(P30)	235(926R4)	ACTTGC	CCATCTCATCCCTGCGTGTCTCCGACTCAGACTTGCCCGTCAATTCMTTTRAGT
DIAB0135	DK	M	PD	19(P30)	239(926R8)	CCTCTC	CCATCTCATCCCTGCGTGTCTCCGACTCAGCCTCTCCCGTCAATTCMTTTRAGT
DIAB0136	DK	F	NG	19(P30)	240(926R9)	ACTCAC	CCATCTCATCCCTGCGTGTCTCCGACTCAGACTCACCCGTCAATTCMTTTRAGT
DIAB0138	DK	F	PD	19(P30)	244(926R13)	AAGCCGC	CCATCTCATCCCTGCGTGTCTCCGACTCAGAAGCCGCCCGTCAATTCMTTTRAGT
DIAB0141	DK	F	PD	19(P30)	245(926R14)	CAAGAAC	CCATCTCATCCCTGCGTGTCTCCGACTCAGCAAGAACCCGTCAATTCMTTTRAGT
DIAB0142	DK	F	NG	19(P30)	246(926R15)	AGTTGGC	CCATCTCATCCCTGCGTGTCTCCGACTCAGAGTTGGCCCGTCAATTCMTTTRAGT
DIAB0143	DK	F	NG	19(P30)	247(926R16)	TATCAAC	CCATCTCATCCCTGCGTGTCTCCGACTCAGTATCAACCCGTCAATTCMTTTRAGT
DIAB0145	DK	F	NG	19(P30)	253(926R22)	ATACCAC	CCATCTCATCCCTGCGTGTCTCCGACTCAGATACCACCCGTCAATTCMTTTRAGT
DIAB0147	DK	M	NG	19(P30)	254(926R23)	TCGCGGC	CCATCTCATCCCTGCGTGTCTCCGACTCAGTCGCGGCCCGTCAATTCMTTTRAGT
DIAB0148	DK	F	PD	19(P30)	255(926R24)	ATCTTAC	CCATCTCATCCCTGCGTGTCTCCGACTCAGATCTTACCCGTCAATTCMTTTRAGT
DIAB0150	DK	M	NG	19(P30)	263(926R32)	TATTGAC	CCATCTCATCCCTGCGTGTCTCCGACTCAGTATTGACCCGTCAATTCMTTTRAGT
DIAB0152	DK	M	PD	19(P30)	265(926R34)	ACGGCTC	CCATCTCATCCCTGCGTGTCTCCGACTCAGACGGCTCCCGTCAATTCMTTTRAGT
DIAB0188	DK	M	DB	19(P30)	277(926R46)	TATTCGTC	CCATCTCATCCCTGCGTGTCTCCGACTCAGTATTCGTCCCGTCAATTCMTTTRAGT
DIAB0191	DK	M	DB	19(P30)	280(926R49)	AATGGTAC	CCATCTCATCCCTGCGTGTCTCCGACTCAGAATGGTACCCGTCAATTCMTTTRAGT
DIAB0192	DK	F	DB	19(P30)	281(926R50)	TCTCCGTC	CCATCTCATCCCTGCGTGTCTCCGACTCAGTCTCCGTCCCGTCAATTCMTTTRAGT
DIAB0193	DK	F	DB	19(P30)	V3-5 926 R1	CACGG	CCATCTCATCCCTGCGTGTCTCCGACTCAGCACGGCCGTCAATTCMTTTRAGT
DIAB0194	DK	M	DB	19(P30)	V3-5 926 R2	CACCC	CCATCTCATCCCTGCGTGTCTCCGACTCAGCACCCCCGTCAATTCMTTTRAGT
MBD014	IN	F	DB	2(P8)	242(926R11)	CGACTC	CCATCTCATCCCTGCGTGTCTCCGACTCAGCGACTCCCGTCAATTCMTTTRAGT
MBD016	IN	F	DB	2(P8)	235(926R4)	ACTTGC	CCATCTCATCCCTGCGTGTCTCCGACTCAGACTTGCCCGTCAATTCMTTTRAGT
MBD020	IN	F	DB	2(P8)	239(926R8)	CCTCTC	CCATCTCATCCCTGCGTGTCTCCGACTCAGCCTCTCCCGTCAATTCMTTTRAGT
MBD023	IN	F	NG	2(P8)	244(926R13)	AAGCCGC	CCATCTCATCCCTGCGTGTCTCCGACTCAGAAGCCGCCCGTCAATTCMTTTRAGT
MBD034	IN	F	DB	2(P8)	234(926R3)	TGAAGC	CCATCTCATCCCTGCGTGTCTCCGACTCAGTGAAGCCCGTCAATTCMTTTRAGT
MBD036	IN	M	DB	2(P8)	238(926R7)	ACGCGC	CCATCTCATCCCTGCGTGTCTCCGACTCAGACGCGCCCGTCAATTCMTTTRAGT
MBD040	IN	F	NG	2(P8)	245(926R14)	CAAGAAC	CCATCTCATCCCTGCGTGTCTCCGACTCAGCAAGAACCCGTCAATTCMTTTRAGT
MBD043	IN	F	DB	2(P8)	254(926R23)	TCGCGGC	CCATCTCATCCCTGCGTGTCTCCGACTCAGTCGCGGCCCGTCAATTCMTTTRAGT
MBD046	IN	F	DB	2(P8)	247(926R16)	TATCAAC	CCATCTCATCCCTGCGTGTCTCCGACTCAGTATCAACCCGTCAATTCMTTTRAGT
MBD048	IN	F	DB	2(P8)	255(926R24)	ATCTTAC	CCATCTCATCCCTGCGTGTCTCCGACTCAGATCTTACCCGTCAATTCMTTTRAGT
MBD056	IN	F	NG	2(P8)	249(926R18)	CGGTATC	CCATCTCATCCCTGCGTGTCTCCGACTCAGCGGTATCCCGTCAATTCMTTTRAGT
MBD062	IN	M	NG	2(P8)	256(926R25)	AACCAGC	CCATCTCATCCCTGCGTGTCTCCGACTCAGAACCAGCCCGTCAATTCMTTTRAGT
MBD082	IN	F	DB	2(P8)	240(926R9)	ACTCAC	CCATCTCATCCCTGCGTGTCTCCGACTCAGACTCACCCGTCAATTCMTTTRAGT
MBD083	IN	F	NG	2(P8)	250(926R19)	TGACGAC	CCATCTCATCCCTGCGTGTCTCCGACTCAGTGACGACCCGTCAATTCMTTTRAGT
MBD085	IN	M	DB	2(P8)	241(926R10)	AGACAC	CCATCTCATCCCTGCGTGTCTCCGACTCAGAGACACCCGTCAATTCMTTTRAGT
MBD086	IN	M	DB	2(P8)	236(926R5)	TCACAC	CCATCTCATCCCTGCGTGTCTCCGACTCAGTCACACCCGTCAATTCMTTTRAGT
MBD095	IN	F	DB	2(P8)	233(926R2)	CGCAAC	CCATCTCATCCCTGCGTGTCTCCGACTCAGCGCAACCCGTCAATTCMTTTRAGT
MBD097	IN	M	NG	2(P8)	251(926R20)	ACAAGGC	CCATCTCATCCCTGCGTGTCTCCGACTCAGACAAGGCCCGTCAATTCMTTTRAGT
MBD109	IN	F	PD	2(P8)	243(926R12)	AGCTTC	CCATCTCATCCCTGCGTGTCTCCGACTCAGAGCTTCCCGTCAATTCMTTTRAGT
MBD111	IN	F	DB	2(P8)	232(926R1)	CACGC	CCATCTCATCCCTGCGTGTCTCCGACTCAGCACGCCCGTCAATTCMTTTRAGT
MBD118	IN	F	DB	2(P8)	265(926R34)	ACGGCTC	CCATCTCATCCCTGCGTGTCTCCGACTCAGACGGCTCCCGTCAATTCMTTTRAGT
MBD119	IN	F	DB	2(P8)	273(926R42)	AAGGCAC	CCATCTCATCCCTGCGTGTCTCCGACTCAGAAGGCACCCGTCAATTCMTTTRAGT
MBD120	IN	F	DB	2(P8)	274(926R43)	AACAACTC	CCATCTCATCCCTGCGTGTCTCCGACTCAGAACAACTCCCGTCAATTCMTTTRAGT
MBD123	IN	M	NG	2(P8)	266(926R35)	TGCGTTC	CCATCTCATCCCTGCGTGTCTCCGACTCAGTGCGTTCCCGTCAATTCMTTTRAGT
MBD124	IN	F	DB	2(P8)	275(926R44)	ACACGGAC	CCATCTCATCCCTGCGTGTCTCCGACTCAGACACGGACCCGTCAATTCMTTTRAGT
MBD125	IN	M	DB	2(P8)	276(926R45)	TGCCGAAC	CCATCTCATCCCTGCGTGTCTCCGACTCAGTGCCGAACCCGTCAATTCMTTTRAGT
MBD133	IN	F	DB	2(P8)	278(926R47)	TAGGAATC	CCATCTCATCCCTGCGTGTCTCCGACTCAGTAGGAATCCCGTCAATTCMTTTRAGT
MBD142	IN	M	DB	2(P8)	279(926R48)	CCGGCCAC	CCATCTCATCCCTGCGTGTCTCCGACTCAGCCGGCCACCCGTCAATTCMTTTRAGT
MBD153	IN	M	DB	2(P8)	257(926R26)	TTCGAGC	CCATCTCATCCCTGCGTGTCTCCGACTCAGTTCGAGCCCGTCAATTCMTTTRAGT
MBD155	IN	M	DB	2(P8)	258(926R27)	AAGGTGC	CCATCTCATCCCTGCGTGTCTCCGACTCAGAAGGTGCCCGTCAATTCMTTTRAGT
MBD159	IN	F	DB	2(P8)	272(926R41)	CGTCGTC	CCATCTCATCCCTGCGTGTCTCCGACTCAGCGTCGTCCCGTCAATTCMTTTRAGT
MBD161	IN	F	DB	2(P8)	259(926R28)	TCTTGGC	CCATCTCATCCCTGCGTGTCTCCGACTCAGTCTTGGCCCGTCAATTCMTTTRAGT
MBD162	IN	M	DB	2(P8)	260(926R29)	TAATCTC	CCATCTCATCCCTGCGTGTCTCCGACTCAGTAATCTCCCGTCAATTCMTTTRAGT
MBD163	IN	F	DB	2(P8)	261(926R30)	TCACCTC	CCATCTCATCCCTGCGTGTCTCCGACTCAGTCACCTCCCGTCAATTCMTTTRAGT
MBD165	IN	F	DB	2(P8)	262(926R31)	TCCGCTC	CCATCTCATCCCTGCGTGTCTCCGACTCAGTCCGCTCCCGTCAATTCMTTTRAGT
MBD166	IN	F	NG	2(P8)	263(926R32)	TATTGAC	CCATCTCATCCCTGCGTGTCTCCGACTCAGTATTGACCCGTCAATTCMTTTRAGT
603102	DK	M	DB	20(P31)	266(926R35)	TGCGTTC	CCATCTCATCCCTGCGTGTCTCCGACTCAGTGCGTTCCCGTCAATTCMTTTRAGT
603265	DK	M	DB	20(P31)	265(926R34)	ACGGCTC	CCATCTCATCCCTGCGTGTCTCCGACTCAGACGGCTCCCGTCAATTCMTTTRAGT
603343	DK	F	DB	20(P31)	263(926R32)	TATTGAC	CCATCTCATCCCTGCGTGTCTCCGACTCAGTATTGACCCGTCAATTCMTTTRAGT
606556	DK	M	DB	20(P31)	244(926R13)	AAGCCGC	CCATCTCATCCCTGCGTGTCTCCGACTCAGAAGCCGCCCGTCAATTCMTTTRAGT
606827	DK	M	DB	20(P31)	246(926R15)	AGTTGGC	CCATCTCATCCCTGCGTGTCTCCGACTCAGAGTTGGCCCGTCAATTCMTTTRAGT
606986	DK	M	DB	20(P31)	247(926R16)	TATCAAC	CCATCTCATCCCTGCGTGTCTCCGACTCAGTATCAACCCGTCAATTCMTTTRAGT
607242	DK	M	DB	20(P31)	262(926R31)	TCCGCTC	CCATCTCATCCCTGCGTGTCTCCGACTCAGTCCGCTCCCGTCAATTCMTTTRAGT
607269	DK	M	DB	20(P31)	267(926R36)	TCTCGAC	CCATCTCATCCCTGCGTGTCTCCGACTCAGTCTCGACCCGTCAATTCMTTTRAGT
607394	DK	M	DB	20(P31)	261(926R30)	TCACCTC	CCATCTCATCCCTGCGTGTCTCCGACTCAGTCACCTCCCGTCAATTCMTTTRAGT
DIAB0087	DK	M	NG	20(P31)	248(926R17)	AGGCGGC	CCATCTCATCCCTGCGTGTCTCCGACTCAGAGGCGGCCCGTCAATTCMTTTRAGT
DIAB0154	DK	F	NG	20(P31)	258(926R27)	AAGGTGC	CCATCTCATCCCTGCGTGTCTCCGACTCAGAAGGTGCCCGTCAATTCMTTTRAGT
DIAB0155	DK	F	PD	20(P31)	257(926R26)	TTCGAGC	CCATCTCATCCCTGCGTGTCTCCGACTCAGTTCGAGCCCGTCAATTCMTTTRAGT
DIAB0189	DK	M	DB	20(P31)	243(926R12)	AGCTTC	CCATCTCATCCCTGCGTGTCTCCGACTCAGAGCTTCCCGTCAATTCMTTTRAGT
DIAB0195	DK	F	DB	20(P31)	249(926R18)	CGGTATC	CCATCTCATCCCTGCGTGTCTCCGACTCAGCGGTATCCCGTCAATTCMTTTRAGT
DIAB0196	DK	M	DB	20(P31)	250(926R19)	TGACGAC	CCATCTCATCCCTGCGTGTCTCCGACTCAGTGACGACCCGTCAATTCMTTTRAGT
DIAB0197	DK	M	DB	20(P31)	251(926R20)	ACAAGGC	CCATCTCATCCCTGCGTGTCTCCGACTCAGACAAGGCCCGTCAATTCMTTTRAGT
DIAB0198	DK	M	DB	20(P31)	252(926R21)	AGACCTC	CCATCTCATCCCTGCGTGTCTCCGACTCAGAGACCTCCCGTCAATTCMTTTRAGT
DIAB0199	DK	M	DB	20(P31)	253(926R22)	ATACCAC	CCATCTCATCCCTGCGTGTCTCCGACTCAGATACCACCCGTCAATTCMTTTRAGT
DIAB0200	DK	F	DB	20(P31)	254(926R23)	TCGCGGC	CCATCTCATCCCTGCGTGTCTCCGACTCAGTCGCGGCCCGTCAATTCMTTTRAGT
DIAB0201	DK	M	DB	20(P31)	255(926R24)	ATCTTAC	CCATCTCATCCCTGCGTGTCTCCGACTCAGATCTTACCCGTCAATTCMTTTRAGT
DIAB0202	DK	F	DB	20(P31)	260(926R29)	TAATCTC	CCATCTCATCCCTGCGTGTCTCCGACTCAGTAATCTCCCGTCAATTCMTTTRAGT
DIAB0203	DK	M	DB	20(P31)	259(926R28)	TCTTGGC	CCATCTCATCCCTGCGTGTCTCCGACTCAGTCTTGGCCCGTCAATTCMTTTRAGT
MBD263	IN	F	PD	20(P31)	V3-5 926 R5	CAGCG	CCATCTCATCCCTGCGTGTCTCCGACTCAGCAGCGCCGTCAATTCMTTTRAGT
MBD386	IN	M	PD	20(P31)	274(926R43)	AACAACTC	CCATCTCATCCCTGCGTGTCTCCGACTCAGAACAACTCCCGTCAATTCMTTTRAGT
MBD420	IN	F	PD	20(P31)	V3-5 926 R6	CACCG	CCATCTCATCCCTGCGTGTCTCCGACTCAGCACCGCCGTCAATTCMTTTRAGT
MBD454	IN	M	PD	20(P31)	276(926R45)	TGCCGAAC	CCATCTCATCCCTGCGTGTCTCCGACTCAGTGCCGAACCCGTCAATTCMTTTRAGT
MBD461	IN	M	NG	20(P31)	271(926R40)	TTCATAC	CCATCTCATCCCTGCGTGTCTCCGACTCAGTTCATACCCGTCAATTCMTTTRAGT
MBD476	IN	M	NG	20(P31)	270(926R39)	TTCCTGC	CCATCTCATCCCTGCGTGTCTCCGACTCAGTTCCTGCCCGTCAATTCMTTTRAGT
MBD485	IN	M	PD	20(P31)	279(926R48)	CCGGCCAC	CCATCTCATCCCTGCGTGTCTCCGACTCAGCCGGCCACCCGTCAATTCMTTTRAGT
MBD487	IN	F	PD	20(P31)	280(926R49)	AATGGTAC	CCATCTCATCCCTGCGTGTCTCCGACTCAGAATGGTACCCGTCAATTCMTTTRAGT
MBD496	IN	M	PD	20(P31)	273(926R42)	AAGGCAC	CCATCTCATCCCTGCGTGTCTCCGACTCAGAAGGCACCCGTCAATTCMTTTRAGT
MBD497	IN	F	PD	20(P31)	281(926R50)	TCTCCGTC	CCATCTCATCCCTGCGTGTCTCCGACTCAGTCTCCGTCCCGTCAATTCMTTTRAGT
MBD499	IN	F	PD	20(P31)	V3-5 926 R1	CACGG	CCATCTCATCCCTGCGTGTCTCCGACTCAGCACGGCCGTCAATTCMTTTRAGT
MBD501	IN	F	PD	20(P31)	V3-5 926 R2	CACCC	CCATCTCATCCCTGCGTGTCTCCGACTCAGCACCCCCGTCAATTCMTTTRAGT
MBD504	IN	F	PD	20(P31)	V3-5 926 R4	CAGGG	CCATCTCATCCCTGCGTGTCTCCGACTCAGCAGGGCCGTCAATTCMTTTRAGT
MBD505	IN	M	NG	20(P31)	272(926R41)	CGTCGTC	CCATCTCATCCCTGCGTGTCTCCGACTCAGCGTCGTCCCGTCAATTCMTTTRAGT
MBD506	IN	F	PD	20(P31)	V3-5 926 R3	CAGGC	CCATCTCATCCCTGCGTGTCTCCGACTCAGCAGGCCCGTCAATTCMTTTRAGT
MBD514	IN	M	PD	20(P31)	278(926R47)	TAGGAATC	CCATCTCATCCCTGCGTGTCTCCGACTCAGTAGGAATCCCGTCAATTCMTTTRAGT
MBD516	IN	M	PD	20(P31)	277(926R46)	TATTCGTC	CCATCTCATCCCTGCGTGTCTCCGACTCAGTATTCGTCCCGTCAATTCMTTTRAGT
MBD517	IN	F	DB	20(P31)	269(926R38)	ACTCCTC	CCATCTCATCCCTGCGTGTCTCCGACTCAGACTCCTCCCGTCAATTCMTTTRAGT
MBD049	IN	F	NG	3(P9)	259(926R28)	TCTTGGC	CCATCTCATCCCTGCGTGTCTCCGACTCAGTCTTGGCCCGTCAATTCMTTTRAGT
MBD060	IN	F	NG	3(P9)	258(926R27)	AAGGTGC	CCATCTCATCCCTGCGTGTCTCCGACTCAGAAGGTGCCCGTCAATTCMTTTRAGT
MBD061	IN	M	DB	3(P9)	262(926R31)	TCCGCTC	CCATCTCATCCCTGCGTGTCTCCGACTCAGTCCGCTCCCGTCAATTCMTTTRAGT
MBD071	IN	M	DB	3(P9)	254(926R23)	TCGCGGC	CCATCTCATCCCTGCGTGTCTCCGACTCAGTCGCGGCCCGTCAATTCMTTTRAGT
MBD080	IN	F	NG	3(P9)	260(926R29)	TAATCTC	CCATCTCATCCCTGCGTGTCTCCGACTCAGTAATCTCCCGTCAATTCMTTTRAGT
MBD091	IN	F	DB	3(P9)	251(926R20)	ACAAGGC	CCATCTCATCCCTGCGTGTCTCCGACTCAGACAAGGCCCGTCAATTCMTTTRAGT
MBD092	IN	M	DB	3(P9)	263(926R32)	TATTGAC	CCATCTCATCCCTGCGTGTCTCCGACTCAGTATTGACCCGTCAATTCMTTTRAGT
MBD093	IN	M	NG	3(P9)	265(926R34)	ACGGCTC	CCATCTCATCCCTGCGTGTCTCCGACTCAGACGGCTCCCGTCAATTCMTTTRAGT
MBD094	IN	F	NG	3(P9)	261(926R30)	TCACCTC	CCATCTCATCCCTGCGTGTCTCCGACTCAGTCACCTCCCGTCAATTCMTTTRAGT
MBD098	IN	F	NG	3(P9)	257(926R26)	TTCGAGC	CCATCTCATCCCTGCGTGTCTCCGACTCAGTTCGAGCCCGTCAATTCMTTTRAGT
MBD099	IN	M	NG	3(P9)	252(926R21)	AGACCTC	CCATCTCATCCCTGCGTGTCTCCGACTCAGAGACCTCCCGTCAATTCMTTTRAGT
MBD103	IN	M	NG	3(P9)	253(926R22)	ATACCAC	CCATCTCATCCCTGCGTGTCTCCGACTCAGATACCACCCGTCAATTCMTTTRAGT
MBD104	IN	M	NG	3(P9)	256(926R25)	AACCAGC	CCATCTCATCCCTGCGTGTCTCCGACTCAGAACCAGCCCGTCAATTCMTTTRAGT
MBD112	IN	M	DB	3(P9)	243(926R12)	AGCTTC	CCATCTCATCCCTGCGTGTCTCCGACTCAGAGCTTCCCGTCAATTCMTTTRAGT
MBD126	IN	M	NG	3(P9)	235(926R4)	ACTTGC	CCATCTCATCCCTGCGTGTCTCCGACTCAGACTTGCCCGTCAATTCMTTTRAGT
MBD127	IN	F	NG	3(P9)	236(926R5)	TCACAC	CCATCTCATCCCTGCGTGTCTCCGACTCAGTCACACCCGTCAATTCMTTTRAGT
MBD129	IN	M	NG	3(P9)	244(926R13)	AAGCCGC	CCATCTCATCCCTGCGTGTCTCCGACTCAGAAGCCGCCCGTCAATTCMTTTRAGT
MBD130	IN	M	NG	3(P9)	245(926R14)	CAAGAAC	CCATCTCATCCCTGCGTGTCTCCGACTCAGCAAGAACCCGTCAATTCMTTTRAGT
MBD131	IN	F	NG	3(P9)	237(926R6)	CGTGAC	CCATCTCATCCCTGCGTGTCTCCGACTCAGCGTGACCCGTCAATTCMTTTRAGT
MBD132	IN	M	DB	3(P9)	271(926R40)	TTCATAC	CCATCTCATCCCTGCGTGTCTCCGACTCAGTTCATACCCGTCAATTCMTTTRAGT
MBD135	IN	F	DB	3(P9)	247(926R16)	TATCAAC	CCATCTCATCCCTGCGTGTCTCCGACTCAGTATCAACCCGTCAATTCMTTTRAGT
MBD136	IN	F	DB	3(P9)	266(926R35)	TGCGTTC	CCATCTCATCCCTGCGTGTCTCCGACTCAGTGCGTTCCCGTCAATTCMTTTRAGT
MBD137	IN	F	DB	3(P9)	269(926R38)	ACTCCTC	CCATCTCATCCCTGCGTGTCTCCGACTCAGACTCCTCCCGTCAATTCMTTTRAGT
MBD138	IN	F	NG	3(P9)	238(926R7)	ACGCGC	CCATCTCATCCCTGCGTGTCTCCGACTCAGACGCGCCCGTCAATTCMTTTRAGT
MBD139	IN	M	NG	3(P9)	239(926R8)	CCTCTC	CCATCTCATCCCTGCGTGTCTCCGACTCAGCCTCTCCCGTCAATTCMTTTRAGT
MBD140	IN	M	NG	3(P9)	240(926R9)	ACTCAC	CCATCTCATCCCTGCGTGTCTCCGACTCAGACTCACCCGTCAATTCMTTTRAGT
MBD141	IN	F	DB	3(P9)	241(926R10)	AGACAC	CCATCTCATCCCTGCGTGTCTCCGACTCAGAGACACCCGTCAATTCMTTTRAGT
MBD145	IN	M	DB	3(P9)	267(926R36)	TCTCGAC	CCATCTCATCCCTGCGTGTCTCCGACTCAGTCTCGACCCGTCAATTCMTTTRAGT
MBD147	IN	M	NG	3(P9)	242(926R11)	CGACTC	CCATCTCATCCCTGCGTGTCTCCGACTCAGCGACTCCCGTCAATTCMTTTRAGT
MBD148	IN	F	DB	3(P9)	248(926R17)	AGGCGGC	CCATCTCATCCCTGCGTGTCTCCGACTCAGAGGCGGCCCGTCAATTCMTTTRAGT
MBD149	IN	M	DB	3(P9)	232(926R1)	CACGC	CCATCTCATCCCTGCGTGTCTCCGACTCAGCACGCCCGTCAATTCMTTTRAGT
MBD150	IN	M	DB	3(P9)	268(926R37)	CCAGGAC	CCATCTCATCCCTGCGTGTCTCCGACTCAGCCAGGACCCGTCAATTCMTTTRAGT
MBD151	IN	F	DB	3(P9)	249(926R18)	CGGTATC	CCATCTCATCCCTGCGTGTCTCCGACTCAGCGGTATCCCGTCAATTCMTTTRAGT
MBD152	IN	F	DB	3(P9)	250(926R19)	TGACGAC	CCATCTCATCCCTGCGTGTCTCCGACTCAGTGACGACCCGTCAATTCMTTTRAGT
MBD154	IN	F	DB	3(P9)	270(926R39)	TTCCTGC	CCATCTCATCCCTGCGTGTCTCCGACTCAGTTCCTGCCCGTCAATTCMTTTRAGT
MBD157	IN	M	DB	3(P9)	233(926R2)	CGCAAC	CCATCTCATCCCTGCGTGTCTCCGACTCAGCGCAACCCGTCAATTCMTTTRAGT
MBD158	IN	F	DB	3(P9)	234(926R3)	TGAAGC	CCATCTCATCCCTGCGTGTCTCCGACTCAGTGAAGCCCGTCAATTCMTTTRAGT
MBD160	IN	F	DB	3(P9)	255(926R24)	ATCTTAC	CCATCTCATCCCTGCGTGTCTCCGACTCAGATCTTACCCGTCAATTCMTTTRAGT
MBD030	IN	F	PD	4(P14)	232(926R1)	CACGC	CCATCTCATCCCTGCGTGTCTCCGACTCAGCACGCCCGTCAATTCMTTTRAGT
MBD039	IN	F	PD	4(P14)	233(926R2)	CGCAAC	CCATCTCATCCCTGCGTGTCTCCGACTCAGCGCAACCCGTCAATTCMTTTRAGT
MBD052	IN	F	NG	4(P14)	234(926R3)	TGAAGC	CCATCTCATCCCTGCGTGTCTCCGACTCAGTGAAGCCCGTCAATTCMTTTRAGT
MBD055	IN	F	PD	4(P14)	235(926R4)	ACTTGC	CCATCTCATCCCTGCGTGTCTCCGACTCAGACTTGCCCGTCAATTCMTTTRAGT
MBD057	IN	M	PD	4(P14)	236(926R5)	TCACAC	CCATCTCATCCCTGCGTGTCTCCGACTCAGTCACACCCGTCAATTCMTTTRAGT
MBD058	IN	F	PD	4(P14)	237(926R6)	CGTGAC	CCATCTCATCCCTGCGTGTCTCCGACTCAGCGTGACCCGTCAATTCMTTTRAGT
MBD063	IN	F	PD	4(P14)	238(926R7)	ACGCGC	CCATCTCATCCCTGCGTGTCTCCGACTCAGACGCGCCCGTCAATTCMTTTRAGT
MBD064	IN	F	PD	4(P14)	239(926R8)	CCTCTC	CCATCTCATCCCTGCGTGTCTCCGACTCAGCCTCTCCCGTCAATTCMTTTRAGT
MBD065	IN	F	PD	4(P14)	240(926R9)	ACTCAC	CCATCTCATCCCTGCGTGTCTCCGACTCAGACTCACCCGTCAATTCMTTTRAGT
MBD068	IN	F	PD	4(P14)	241(926R10)	AGACAC	CCATCTCATCCCTGCGTGTCTCCGACTCAGAGACACCCGTCAATTCMTTTRAGT
MBD069	IN	F	PD	4(P14)	242(926R11)	CGACTC	CCATCTCATCCCTGCGTGTCTCCGACTCAGCGACTCCCGTCAATTCMTTTRAGT
MBD070	IN	F	PD	4(P14)	243(926R12)	AGCTTC	CCATCTCATCCCTGCGTGTCTCCGACTCAGAGCTTCCCGTCAATTCMTTTRAGT
MBD081	IN	F	PD	4(P14)	244(926R13)	AAGCCGC	CCATCTCATCCCTGCGTGTCTCCGACTCAGAAGCCGCCCGTCAATTCMTTTRAGT
MBD089	IN	F	PD	4(P14)	245(926R14)	CAAGAAC	CCATCTCATCCCTGCGTGTCTCCGACTCAGCAAGAACCCGTCAATTCMTTTRAGT
MBD105	IN	F	PD	4(P14)	247(926R16)	TATCAAC	CCATCTCATCCCTGCGTGTCTCCGACTCAGTATCAACCCGTCAATTCMTTTRAGT
MBD113	IN	F	NG	4(P14)	248(926R17)	AGGCGGC	CCATCTCATCCCTGCGTGTCTCCGACTCAGAGGCGGCCCGTCAATTCMTTTRAGT
MBD114	IN	M	NG	4(P14)	249(926R18)	CGGTATC	CCATCTCATCCCTGCGTGTCTCCGACTCAGCGGTATCCCGTCAATTCMTTTRAGT
MBD115	IN	F	DB	4(P14)	250(926R19)	TGACGAC	CCATCTCATCCCTGCGTGTCTCCGACTCAGTGACGACCCGTCAATTCMTTTRAGT
MBD116	IN	M	PD	4(P14)	251(926R20)	ACAAGGC	CCATCTCATCCCTGCGTGTCTCCGACTCAGACAAGGCCCGTCAATTCMTTTRAGT
MBD121	IN	M	PD	4(P14)	252(926R21)	AGACCTC	CCATCTCATCCCTGCGTGTCTCCGACTCAGAGACCTCCCGTCAATTCMTTTRAGT
MBD122	IN	M	PD	4(P14)	253(926R22)	ATACCAC	CCATCTCATCCCTGCGTGTCTCCGACTCAGATACCACCCGTCAATTCMTTTRAGT
MBD128	IN	F	PD	4(P14)	254(926R23)	TCGCGGC	CCATCTCATCCCTGCGTGTCTCCGACTCAGTCGCGGCCCGTCAATTCMTTTRAGT
MBD143	IN	F	PD	4(P14)	255(926R24)	ATCTTAC	CCATCTCATCCCTGCGTGTCTCCGACTCAGATCTTACCCGTCAATTCMTTTRAGT
MBD144	IN	F	PD	4(P14)	256(926R25)	AACCAGC	CCATCTCATCCCTGCGTGTCTCCGACTCAGAACCAGCCCGTCAATTCMTTTRAGT
MBD146	IN	F	PD	4(P14)	257(926R26)	TTCGAGC	CCATCTCATCCCTGCGTGTCTCCGACTCAGTTCGAGCCCGTCAATTCMTTTRAGT
MBD156	IN	M	PD	4(P14)	258(926R27)	AAGGTGC	CCATCTCATCCCTGCGTGTCTCCGACTCAGAAGGTGCCCGTCAATTCMTTTRAGT
MBD164	IN	F	NG	4(P14)	259(926R28)	TCTTGGC	CCATCTCATCCCTGCGTGTCTCCGACTCAGTCTTGGCCCGTCAATTCMTTTRAGT
MBD168	IN	F	NG	4(P14)	260(926R29)	TAATCTC	CCATCTCATCCCTGCGTGTCTCCGACTCAGTAATCTCCCGTCAATTCMTTTRAGT
MBD169	IN	M	DB	4(P14)	261(926R30)	TCACCTC	CCATCTCATCCCTGCGTGTCTCCGACTCAGTCACCTCCCGTCAATTCMTTTRAGT
MBD170	IN	F	PD	4(P14)	262(926R31)	TCCGCTC	CCATCTCATCCCTGCGTGTCTCCGACTCAGTCCGCTCCCGTCAATTCMTTTRAGT
MBD171	IN	F	NG	4(P14)	263(926R32)	TATTGAC	CCATCTCATCCCTGCGTGTCTCCGACTCAGTATTGACCCGTCAATTCMTTTRAGT
MBD173	IN	F	DB	4(P14)	265(926R34)	ACGGCTC	CCATCTCATCCCTGCGTGTCTCCGACTCAGACGGCTCCCGTCAATTCMTTTRAGT
MBD174	IN	M	DB	4(P14)	266(926R35)	TGCGTTC	CCATCTCATCCCTGCGTGTCTCCGACTCAGTGCGTTCCCGTCAATTCMTTTRAGT
MBD176	IN	F	PD	4(P14)	267(926R36)	TCTCGAC	CCATCTCATCCCTGCGTGTCTCCGACTCAGTCTCGACCCGTCAATTCMTTTRAGT
MBD177	IN	F	NG	4(P14)	268(926R37)	CCAGGAC	CCATCTCATCCCTGCGTGTCTCCGACTCAGCCAGGACCCGTCAATTCMTTTRAGT
MBD179	IN	F	NG	4(P14)	270(926R39)	TTCCTGC	CCATCTCATCCCTGCGTGTCTCCGACTCAGTTCCTGCCCGTCAATTCMTTTRAGT
MBD180	IN	F	NG	4(P14)	271(926R40)	TTCATAC	CCATCTCATCCCTGCGTGTCTCCGACTCAGTTCATACCCGTCAATTCMTTTRAGT
MBD183	IN	M	NG	4(P14)	274(926R43)	AACAACTC	CCATCTCATCCCTGCGTGTCTCCGACTCAGAACAACTCCCGTCAATTCMTTTRAGT
MBD193	IN	M	NG	5(P15)	232(926R1)	CACGC	CCATCTCATCCCTGCGTGTCTCCGACTCAGCACGCCCGTCAATTCMTTTRAGT
MBD194	IN	M	PD	5(P15)	233(926R2)	CGCAAC	CCATCTCATCCCTGCGTGTCTCCGACTCAGCGCAACCCGTCAATTCMTTTRAGT
MBD195	IN	M	NG	5(P15)	234(926R3)	TGAAGC	CCATCTCATCCCTGCGTGTCTCCGACTCAGTGAAGCCCGTCAATTCMTTTRAGT
MBD197	IN	M	DB	5(P15)	235(926R4)	ACTTGC	CCATCTCATCCCTGCGTGTCTCCGACTCAGACTTGCCCGTCAATTCMTTTRAGT
MBD198	IN	M	DB	5(P15)	236(926R5)	TCACAC	CCATCTCATCCCTGCGTGTCTCCGACTCAGTCACACCCGTCAATTCMTTTRAGT
MBD199	IN	M	NG	5(P15)	237(926R6)	CGTGAC	CCATCTCATCCCTGCGTGTCTCCGACTCAGCGTGACCCGTCAATTCMTTTRAGT
MBD200	IN	M	PD	5(P15)	238(926R7)	ACGCGC	CCATCTCATCCCTGCGTGTCTCCGACTCAGACGCGCCCGTCAATTCMTTTRAGT
MBD201	IN	M	DB	5(P15)	239(926R8)	CCTCTC	CCATCTCATCCCTGCGTGTCTCCGACTCAGCCTCTCCCGTCAATTCMTTTRAGT
MBD202	IN	M	DB	5(P15)	240(926R9)	ACTCAC	CCATCTCATCCCTGCGTGTCTCCGACTCAGACTCACCCGTCAATTCMTTTRAGT
MBD204	IN	M	NG	5(P15)	241(926R10)	AGACAC	CCATCTCATCCCTGCGTGTCTCCGACTCAGAGACACCCGTCAATTCMTTTRAGT
MBD205	IN	M	DB	5(P15)	242(926R11)	CGACTC	CCATCTCATCCCTGCGTGTCTCCGACTCAGCGACTCCCGTCAATTCMTTTRAGT
MBD206	IN	M	NG	5(P15)	243(926R12)	AGCTTC	CCATCTCATCCCTGCGTGTCTCCGACTCAGAGCTTCCCGTCAATTCMTTTRAGT
MBD207	IN	M	NG	5(P15)	244(926R13)	AAGCCGC	CCATCTCATCCCTGCGTGTCTCCGACTCAGAAGCCGCCCGTCAATTCMTTTRAGT
MBD208	IN	M	NG	5(P15)	245(926R14)	CAAGAAC	CCATCTCATCCCTGCGTGTCTCCGACTCAGCAAGAACCCGTCAATTCMTTTRAGT
MBD210	IN	M	DB	5(P15)	247(926R16)	TATCAAC	CCATCTCATCCCTGCGTGTCTCCGACTCAGTATCAACCCGTCAATTCMTTTRAGT
MBD211	IN	M	NG	5(P15)	248(926R17)	AGGCGGC	CCATCTCATCCCTGCGTGTCTCCGACTCAGAGGCGGCCCGTCAATTCMTTTRAGT
MBD212	IN	M	NG	5(P15)	249(926R18)	CGGTATC	CCATCTCATCCCTGCGTGTCTCCGACTCAGCGGTATCCCGTCAATTCMTTTRAGT
MBD213	IN	M	PD	5(P15)	250(926R19)	TGACGAC	CCATCTCATCCCTGCGTGTCTCCGACTCAGTGACGACCCGTCAATTCMTTTRAGT
MBD214	IN	M	DB	5(P15)	251(926R20)	ACAAGGC	CCATCTCATCCCTGCGTGTCTCCGACTCAGACAAGGCCCGTCAATTCMTTTRAGT
MBD216	IN	M	DB	5(P15)	252(926R21)	AGACCTC	CCATCTCATCCCTGCGTGTCTCCGACTCAGAGACCTCCCGTCAATTCMTTTRAGT
MBD217	IN	M	DB	5(P15)	253(926R22)	ATACCAC	CCATCTCATCCCTGCGTGTCTCCGACTCAGATACCACCCGTCAATTCMTTTRAGT
MBD218	IN	M	DB	5(P15)	254(926R23)	TCGCGGC	CCATCTCATCCCTGCGTGTCTCCGACTCAGTCGCGGCCCGTCAATTCMTTTRAGT
MBD219	IN	F	PD	5(P15)	255(926R24)	ATCTTAC	CCATCTCATCCCTGCGTGTCTCCGACTCAGATCTTACCCGTCAATTCMTTTRAGT
MBD220	IN	F	NG	5(P15)	256(926R25)	AACCAGC	CCATCTCATCCCTGCGTGTCTCCGACTCAGAACCAGCCCGTCAATTCMTTTRAGT
MBD221	IN	F	NG	5(P15)	257(926R26)	TTCGAGC	CCATCTCATCCCTGCGTGTCTCCGACTCAGTTCGAGCCCGTCAATTCMTTTRAGT
MBD222	IN	F	NG	5(P15)	258(926R27)	AAGGTGC	CCATCTCATCCCTGCGTGTCTCCGACTCAGAAGGTGCCCGTCAATTCMTTTRAGT
MBD223	IN	F	DB	5(P15)	259(926R28)	TCTTGGC	CCATCTCATCCCTGCGTGTCTCCGACTCAGTCTTGGCCCGTCAATTCMTTTRAGT
MBD224	IN	F	DB	5(P15)	260(926R29)	TAATCTC	CCATCTCATCCCTGCGTGTCTCCGACTCAGTAATCTCCCGTCAATTCMTTTRAGT
MBD225	IN	F	NG	5(P15)	261(926R30)	TCACCTC	CCATCTCATCCCTGCGTGTCTCCGACTCAGTCACCTCCCGTCAATTCMTTTRAGT
MBD226	IN	F	DB	5(P15)	262(926R31)	TCCGCTC	CCATCTCATCCCTGCGTGTCTCCGACTCAGTCCGCTCCCGTCAATTCMTTTRAGT
MBD227	IN	F	PD	5(P15)	263(926R32)	TATTGAC	CCATCTCATCCCTGCGTGTCTCCGACTCAGTATTGACCCGTCAATTCMTTTRAGT
MBD229	IN	F	PD	5(P15)	265(926R34)	ACGGCTC	CCATCTCATCCCTGCGTGTCTCCGACTCAGACGGCTCCCGTCAATTCMTTTRAGT
MBD232	IN	F	NG	5(P15)	267(926R36)	TCTCGAC	CCATCTCATCCCTGCGTGTCTCCGACTCAGTCTCGACCCGTCAATTCMTTTRAGT
MBD233	IN	M	NG	5(P15)	268(926R37)	CCAGGAC	CCATCTCATCCCTGCGTGTCTCCGACTCAGCCAGGACCCGTCAATTCMTTTRAGT
MBD234	IN	F	NG	5(P15)	269(926R38)	ACTCCTC	CCATCTCATCCCTGCGTGTCTCCGACTCAGACTCCTCCCGTCAATTCMTTTRAGT
MBD235	IN	F	DB	5(P15)	270(926R39)	TTCCTGC	CCATCTCATCCCTGCGTGTCTCCGACTCAGTTCCTGCCCGTCAATTCMTTTRAGT
MBD237	IN	F	DB	5(P15)	271(926R40)	TTCATAC	CCATCTCATCCCTGCGTGTCTCCGACTCAGTTCATACCCGTCAATTCMTTTRAGT
MBD035	IN	M	DB	6(P16)	256(926R25)	AACCAGC	CCATCTCATCCCTGCGTGTCTCCGACTCAGAACCAGCCCGTCAATTCMTTTRAGT
MBD053	IN	F	NG	6(P16)	257(926R26)	TTCGAGC	CCATCTCATCCCTGCGTGTCTCCGACTCAGTTCGAGCCCGTCAATTCMTTTRAGT
MBD090	IN	F	PD	6(P16)	232(926R1)	CACGC	CCATCTCATCCCTGCGTGTCTCCGACTCAGCACGCCCGTCAATTCMTTTRAGT
MBD134	IN	M	DB	6(P16)	258(926R27)	AAGGTGC	CCATCTCATCCCTGCGTGTCTCCGACTCAGAAGGTGCCCGTCAATTCMTTTRAGT
MBD172	IN	F	DB	6(P16)	233(926R2)	CGCAAC	CCATCTCATCCCTGCGTGTCTCCGACTCAGCGCAACCCGTCAATTCMTTTRAGT
MBD181	IN	M	PD	6(P16)	235(926R4)	ACTTGC	CCATCTCATCCCTGCGTGTCTCCGACTCAGACTTGCCCGTCAATTCMTTTRAGT
MBD184	IN	F	PD	6(P16)	237(926R6)	CGTGAC	CCATCTCATCCCTGCGTGTCTCCGACTCAGCGTGACCCGTCAATTCMTTTRAGT
MBD185	IN	F	DB	6(P16)	238(926R7)	ACGCGC	CCATCTCATCCCTGCGTGTCTCCGACTCAGACGCGCCCGTCAATTCMTTTRAGT
MBD186	IN	M	DB	6(P16)	239(926R8)	CCTCTC	CCATCTCATCCCTGCGTGTCTCCGACTCAGCCTCTCCCGTCAATTCMTTTRAGT
MBD187	IN	F	DB	6(P16)	240(926R9)	ACTCAC	CCATCTCATCCCTGCGTGTCTCCGACTCAGACTCACCCGTCAATTCMTTTRAGT
MBD188	IN	M	DB	6(P16)	241(926R10)	AGACAC	CCATCTCATCCCTGCGTGTCTCCGACTCAGAGACACCCGTCAATTCMTTTRAGT
MBD189	IN	M	DB	6(P16)	242(926R11)	CGACTC	CCATCTCATCCCTGCGTGTCTCCGACTCAGCGACTCCCGTCAATTCMTTTRAGT
MBD190	IN	M	PD	6(P16)	243(926R12)	AGCTTC	CCATCTCATCCCTGCGTGTCTCCGACTCAGAGCTTCCCGTCAATTCMTTTRAGT
MBD209	IN	M	PD	6(P16)	244(926R13)	AAGCCGC	CCATCTCATCCCTGCGTGTCTCCGACTCAGAAGCCGCCCGTCAATTCMTTTRAGT
MBD228	IN	F	DB	6(P16)	245(926R14)	CAAGAAC	CCATCTCATCCCTGCGTGTCTCCGACTCAGCAAGAACCCGTCAATTCMTTTRAGT
MBD239	IN	M	PD	6(P16)	247(926R16)	TATCAAC	CCATCTCATCCCTGCGTGTCTCCGACTCAGTATCAACCCGTCAATTCMTTTRAGT
MBD243	IN	F	DB	6(P16)	249(926R18)	CGGTATC	CCATCTCATCCCTGCGTGTCTCCGACTCAGCGGTATCCCGTCAATTCMTTTRAGT
MBD245	IN	F	PD	6(P16)	250(926R19)	TGACGAC	CCATCTCATCCCTGCGTGTCTCCGACTCAGTGACGACCCGTCAATTCMTTTRAGT
MBD249	IN	F	NG	6(P16)	251(926R20)	ACAAGGC	CCATCTCATCCCTGCGTGTCTCCGACTCAGACAAGGCCCGTCAATTCMTTTRAGT
MBD250	IN	F	PD	6(P16)	252(926R21)	AGACCTC	CCATCTCATCCCTGCGTGTCTCCGACTCAGAGACCTCCCGTCAATTCMTTTRAGT
MBD257	IN	F	PD	6(P16)	253(926R22)	ATACCAC	CCATCTCATCCCTGCGTGTCTCCGACTCAGATACCACCCGTCAATTCMTTTRAGT
MBD259	IN	F	NG	6(P16)	254(926R23)	TCGCGGC	CCATCTCATCCCTGCGTGTCTCCGACTCAGTCGCGGCCCGTCAATTCMTTTRAGT
MBD282	IN	M	DB	6(P16)	255(926R24)	ATCTTAC	CCATCTCATCCCTGCGTGTCTCCGACTCAGATCTTACCCGTCAATTCMTTTRAGT
MBD026	IN	F	DB	7(P17)	245(926R14)	CAAGAAC	CCATCTCATCCCTGCGTGTCTCCGACTCAGCAAGAACCCGTCAATTCMTTTRAGT
MBD260	IN	M	PD	7(P17)	253(926R22)	ATACCAC	CCATCTCATCCCTGCGTGTCTCCGACTCAGATACCACCCGTCAATTCMTTTRAGT
MBD262	IN	F	PD	7(P17)	232(926R1)	CACGC	CCATCTCATCCCTGCGTGTCTCCGACTCAGCACGCCCGTCAATTCMTTTRAGT
MBD264	IN	F	DB	7(P17)	233(926R2)	CGCAAC	CCATCTCATCCCTGCGTGTCTCCGACTCAGCGCAACCCGTCAATTCMTTTRAGT
MBD265	IN	F	DB	7(P17)	234(926R3)	TGAAGC	CCATCTCATCCCTGCGTGTCTCCGACTCAGTGAAGCCCGTCAATTCMTTTRAGT
MBD269	IN	F	PD	7(P17)	235(926R4)	ACTTGC	CCATCTCATCCCTGCGTGTCTCCGACTCAGACTTGCCCGTCAATTCMTTTRAGT
MBD272	IN	M	DB	7(P17)	268(926R37)	CCAGGAC	CCATCTCATCCCTGCGTGTCTCCGACTCAGCCAGGACCCGTCAATTCMTTTRAGT
MBD273	IN	F	DB	7(P17)	269(926R38)	ACTCCTC	CCATCTCATCCCTGCGTGTCTCCGACTCAGACTCCTCCCGTCAATTCMTTTRAGT
MBD274	IN	M	NG	7(P17)	270(926R39)	TTCCTGC	CCATCTCATCCCTGCGTGTCTCCGACTCAGTTCCTGCCCGTCAATTCMTTTRAGT
MBD275	IN	F	DB	7(P17)	271(926R40)	TTCATAC	CCATCTCATCCCTGCGTGTCTCCGACTCAGTTCATACCCGTCAATTCMTTTRAGT
MBD276	IN	F	DB	7(P17)	259(926R28)	TCTTGGC	CCATCTCATCCCTGCGTGTCTCCGACTCAGTCTTGGCCCGTCAATTCMTTTRAGT
MBD277	IN	F	DB	7(P17)	272(926R41)	CGTCGTC	CCATCTCATCCCTGCGTGTCTCCGACTCAGCGTCGTCCCGTCAATTCMTTTRAGT
MBD278	IN	F	DB	7(P17)	273(926R42)	AAGGCAC	CCATCTCATCCCTGCGTGTCTCCGACTCAGAAGGCACCCGTCAATTCMTTTRAGT
MBD279	IN	M	NG	7(P17)	274(926R43)	AACAACTC	CCATCTCATCCCTGCGTGTCTCCGACTCAGAACAACTCCCGTCAATTCMTTTRAGT
MBD283	IN	M	NG	7(P17)	276(926R45)	TGCCGAAC	CCATCTCATCCCTGCGTGTCTCCGACTCAGTGCCGAACCCGTCAATTCMTTTRAGT
MBD284	IN	M	PD	7(P17)	250(926R19)	TGACGAC	CCATCTCATCCCTGCGTGTCTCCGACTCAGTGACGACCCGTCAATTCMTTTRAGT
MBD285	IN	F	PD	7(P17)	260(926R29)	TAATCTC	CCATCTCATCCCTGCGTGTCTCCGACTCAGTAATCTCCCGTCAATTCMTTTRAGT
MBD286	IN	F	DB	7(P17)	261(926R30)	TCACCTC	CCATCTCATCCCTGCGTGTCTCCGACTCAGTCACCTCCCGTCAATTCMTTTRAGT
MBD287	IN	M	NG	7(P17)	262(926R31)	TCCGCTC	CCATCTCATCCCTGCGTGTCTCCGACTCAGTCCGCTCCCGTCAATTCMTTTRAGT
MBD288	IN	F	DB	7(P17)	263(926R32)	TATTGAC	CCATCTCATCCCTGCGTGTCTCCGACTCAGTATTGACCCGTCAATTCMTTTRAGT
MBD289	IN	M	DB	7(P17)	251(926R20)	ACAAGGC	CCATCTCATCCCTGCGTGTCTCCGACTCAGACAAGGCCCGTCAATTCMTTTRAGT
MBD293	IN	F	DB	7(P17)	236(926R5)	TCACAC	CCATCTCATCCCTGCGTGTCTCCGACTCAGTCACACCCGTCAATTCMTTTRAGT
MBD298	IN	F	DB	7(P17)	266(926R35)	TGCGTTC	CCATCTCATCCCTGCGTGTCTCCGACTCAGTGCGTTCCCGTCAATTCMTTTRAGT
MBD299	IN	F	NG	7(P17)	267(926R36)	TCTCGAC	CCATCTCATCCCTGCGTGTCTCCGACTCAGTCTCGACCCGTCAATTCMTTTRAGT
MBD300	IN	M	PD	7(P17)	255(926R24)	ATCTTAC	CCATCTCATCCCTGCGTGTCTCCGACTCAGATCTTACCCGTCAATTCMTTTRAGT
MBD302	IN	M	DB	7(P17)	237(926R6)	CGTGAC	CCATCTCATCCCTGCGTGTCTCCGACTCAGCGTGACCCGTCAATTCMTTTRAGT
MBD304	IN	M	PD	7(P17)	252(926R21)	AGACCTC	CCATCTCATCCCTGCGTGTCTCCGACTCAGAGACCTCCCGTCAATTCMTTTRAGT
MBD306	IN	M	NG	7(P17)	241(926R10)	AGACAC	CCATCTCATCCCTGCGTGTCTCCGACTCAGAGACACCCGTCAATTCMTTTRAGT
MBD307	IN	M	PD	7(P17)	242(926R11)	CGACTC	CCATCTCATCCCTGCGTGTCTCCGACTCAGCGACTCCCGTCAATTCMTTTRAGT
MBD309	IN	M	PD	7(P17)	243(926R12)	AGCTTC	CCATCTCATCCCTGCGTGTCTCCGACTCAGAGCTTCCCGTCAATTCMTTTRAGT
MBD313	IN	M	PD	7(P17)	244(926R13)	AAGCCGC	CCATCTCATCCCTGCGTGTCTCCGACTCAGAAGCCGCCCGTCAATTCMTTTRAGT
MBD314	IN	M	PD	7(P17)	256(926R25)	AACCAGC	CCATCTCATCCCTGCGTGTCTCCGACTCAGAACCAGCCCGTCAATTCMTTTRAGT
MBD315	IN	F	NG	7(P17)	254(926R23)	TCGCGGC	CCATCTCATCCCTGCGTGTCTCCGACTCAGTCGCGGCCCGTCAATTCMTTTRAGT
MBD317	IN	M	PD	7(P17)	258(926R27)	AAGGTGC	CCATCTCATCCCTGCGTGTCTCCGACTCAGAAGGTGCCCGTCAATTCMTTTRAGT
MBD191	IN	M	DB	8(P19)	262(926R31)	TCCGCTC	CCATCTCATCCCTGCGTGTCTCCGACTCAGTCCGCTCCCGTCAATTCMTTTRAGT
MBD236	IN	F	PD	8(P19)	257(926R26)	TTCGAGC	CCATCTCATCCCTGCGTGTCTCCGACTCAGTTCGAGCCCGTCAATTCMTTTRAGT
MBD248	IN	F	PD	8(P19)	258(926R27)	AAGGTGC	CCATCTCATCCCTGCGTGTCTCCGACTCAGAAGGTGCCCGTCAATTCMTTTRAGT
MBD251	IN	F	PD	8(P19)	259(926R28)	TCTTGGC	CCATCTCATCCCTGCGTGTCTCCGACTCAGTCTTGGCCCGTCAATTCMTTTRAGT
MBD256	IN	F	PD	8(P19)	260(926R29)	TAATCTC	CCATCTCATCCCTGCGTGTCTCCGACTCAGTAATCTCCCGTCAATTCMTTTRAGT
MBD266	IN	M	PD	8(P19)	255(926R24)	ATCTTAC	CCATCTCATCCCTGCGTGTCTCCGACTCAGATCTTACCCGTCAATTCMTTTRAGT
MBD267	IN	F	PD	8(P19)	256(926R25)	AACCAGC	CCATCTCATCCCTGCGTGTCTCCGACTCAGAACCAGCCCGTCAATTCMTTTRAGT
MBD297	IN	M	DB	8(P19)	261(926R30)	TCACCTC	CCATCTCATCCCTGCGTGTCTCCGACTCAGTCACCTCCCGTCAATTCMTTTRAGT
MBD319	IN	F	DB	8(P19)	247(926R16)	TATCAAC	CCATCTCATCCCTGCGTGTCTCCGACTCAGTATCAACCCGTCAATTCMTTTRAGT
MBD320	IN	F	PD	8(P19)	272(926R41)	CGTCGTC	CCATCTCATCCCTGCGTGTCTCCGACTCAGCGTCGTCCCGTCAATTCMTTTRAGT
MBD325	IN	M	PD	8(P19)	241(926R10)	AGACAC	CCATCTCATCCCTGCGTGTCTCCGACTCAGAGACACCCGTCAATTCMTTTRAGT
MBD326	IN	F	DB	8(P19)	268(926R37)	CCAGGAC	CCATCTCATCCCTGCGTGTCTCCGACTCAGCCAGGACCCGTCAATTCMTTTRAGT
MBD330	IN	M	NG	8(P19)	273(926R42)	AAGGCAC	CCATCTCATCCCTGCGTGTCTCCGACTCAGAAGGCACCCGTCAATTCMTTTRAGT
MBD331	IN	F	PD	8(P19)	263(926R32)	TATTGAC	CCATCTCATCCCTGCGTGTCTCCGACTCAGTATTGACCCGTCAATTCMTTTRAGT
MBD332	IN	M	DB	8(P19)	279(926R48)	CCGGCCAC	CCATCTCATCCCTGCGTGTCTCCGACTCAGCCGGCCACCCGTCAATTCMTTTRAGT
MBD333	IN	M	DB	8(P19)	269(926R38)	ACTCCTC	CCATCTCATCCCTGCGTGTCTCCGACTCAGACTCCTCCCGTCAATTCMTTTRAGT
MBD335	IN	M	DB	8(P19)	274(926R43)	AACAACTC	CCATCTCATCCCTGCGTGTCTCCGACTCAGAACAACTCCCGTCAATTCMTTTRAGT
MBD337	IN	M	DB	8(P19)	252(926R21)	AGACCTC	CCATCTCATCCCTGCGTGTCTCCGACTCAGAGACCTCCCGTCAATTCMTTTRAGT
MBD338	IN	F	NG	8(P19)	233(926R2)	CGCAAC	CCATCTCATCCCTGCGTGTCTCCGACTCAGCGCAACCCGTCAATTCMTTTRAGT
MBD342	IN	M	PD	8(P19)	271(926R40)	TTCATAC	CCATCTCATCCCTGCGTGTCTCCGACTCAGTTCATACCCGTCAATTCMTTTRAGT
MBD343	IN	M	DB	8(P19)	234(926R3)	TGAAGC	CCATCTCATCCCTGCGTGTCTCCGACTCAGTGAAGCCCGTCAATTCMTTTRAGT
MBD346	IN	M	NG	8(P19)	236(926R5)	TCACAC	CCATCTCATCCCTGCGTGTCTCCGACTCAGTCACACCCGTCAATTCMTTTRAGT
MBD347	IN	M	DB	8(P19)	254(926R23)	TCGCGGC	CCATCTCATCCCTGCGTGTCTCCGACTCAGTCGCGGCCCGTCAATTCMTTTRAGT
MBD349	IN	F	NG	8(P19)	280(926R49)	AATGGTAC	CCATCTCATCCCTGCGTGTCTCCGACTCAGAATGGTACCCGTCAATTCMTTTRAGT
MBD353	IN	M	PD	8(P19)	237(926R6)	CGTGAC	CCATCTCATCCCTGCGTGTCTCCGACTCAGCGTGACCCGTCAATTCMTTTRAGT
MBD354	IN	M	PD	8(P19)	251(926R20)	ACAAGGC	CCATCTCATCCCTGCGTGTCTCCGACTCAGACAAGGCCCGTCAATTCMTTTRAGT
MBD361	IN	M	PD	8(P19)	248(926R17)	AGGCGGC	CCATCTCATCCCTGCGTGTCTCCGACTCAGAGGCGGCCCGTCAATTCMTTTRAGT
MBD364	IN	M	DB	8(P19)	240(926R9)	ACTCAC	CCATCTCATCCCTGCGTGTCTCCGACTCAGACTCACCCGTCAATTCMTTTRAGT
MBD367	IN	M	DB	8(P19)	266(926R35)	TGCGTTC	CCATCTCATCCCTGCGTGTCTCCGACTCAGTGCGTTCCCGTCAATTCMTTTRAGT
MBD370	IN	M	PD	8(P19)	242(926R11)	CGACTC	CCATCTCATCCCTGCGTGTCTCCGACTCAGCGACTCCCGTCAATTCMTTTRAGT
MBD371	IN	M	PD	8(P19)	267(926R36)	TCTCGAC	CCATCTCATCCCTGCGTGTCTCCGACTCAGTCTCGACCCGTCAATTCMTTTRAGT
MBD372	IN	M	DB	8(P19)	250(926R19)	TGACGAC	CCATCTCATCCCTGCGTGTCTCCGACTCAGTGACGACCCGTCAATTCMTTTRAGT
MBD373	IN	M	PD	8(P19)	249(926R18)	CGGTATC	CCATCTCATCCCTGCGTGTCTCCGACTCAGCGGTATCCCGTCAATTCMTTTRAGT
MBD379	IN	M	NG	8(P19)	243(926R12)	AGCTTC	CCATCTCATCCCTGCGTGTCTCCGACTCAGAGCTTCCCGTCAATTCMTTTRAGT
MBD383	IN	F	PD	8(P19)	245(926R14)	CAAGAAC	CCATCTCATCCCTGCGTGTCTCCGACTCAGCAAGAACCCGTCAATTCMTTTRAGT
MBD385	IN	F	PD	8(P19)	253(926R22)	ATACCAC	CCATCTCATCCCTGCGTGTCTCCGACTCAGATACCACCCGTCAATTCMTTTRAGT
MBD388	IN	M	PD	8(P19)	270(926R39)	TTCCTGC	CCATCTCATCCCTGCGTGTCTCCGACTCAGTTCCTGCCCGTCAATTCMTTTRAGT
MBD392	IN	M	PD	8(P19)	244(926R13)	AAGCCGC	CCATCTCATCCCTGCGTGTCTCCGACTCAGAAGCCGCCCGTCAATTCMTTTRAGT
MBD393	IN	M	PD	8(P19)	235(926R4)	ACTTGC	CCATCTCATCCCTGCGTGTCTCCGACTCAGACTTGCCCGTCAATTCMTTTRAGT
MBD394	IN	M	PD	8(P19)	238(926R7)	ACGCGC	CCATCTCATCCCTGCGTGTCTCCGACTCAGACGCGCCCGTCAATTCMTTTRAGT
MBD192	IN	M	NG	9(P20)	271(926R40)	TTCATAC	CCATCTCATCCCTGCGTGTCTCCGACTCAGTTCATACCCGTCAATTCMTTTRAGT
MBD196	IN	M	DB	9(P20)	247(926R16)	TATCAAC	CCATCTCATCCCTGCGTGTCTCCGACTCAGTATCAACCCGTCAATTCMTTTRAGT
MBD230	IN	F	NG	9(P20)	249(926R18)	CGGTATC	CCATCTCATCCCTGCGTGTCTCCGACTCAGCGGTATCCCGTCAATTCMTTTRAGT
MBD242	IN	F	PD	9(P20)	276(926R45)	TGCCGAAC	CCATCTCATCCCTGCGTGTCTCCGACTCAGTGCCGAACCCGTCAATTCMTTTRAGT
MBD244	IN	M	NG	9(P20)	280(926R49)	AATGGTAC	CCATCTCATCCCTGCGTGTCTCCGACTCAGAATGGTACCCGTCAATTCMTTTRAGT
MBD246	IN	M	DB	9(P20)	254(926R23)	TCGCGGC	CCATCTCATCCCTGCGTGTCTCCGACTCAGTCGCGGCCCGTCAATTCMTTTRAGT
MBD247	IN	F	DB	9(P20)	255(926R24)	ATCTTAC	CCATCTCATCCCTGCGTGTCTCCGACTCAGATCTTACCCGTCAATTCMTTTRAGT
MBD252	IN	F	PD	9(P20)	261(926R30)	TCACCTC	CCATCTCATCCCTGCGTGTCTCCGACTCAGTCACCTCCCGTCAATTCMTTTRAGT
MBD253	IN	M	PD	9(P20)	262(926R31)	TCCGCTC	CCATCTCATCCCTGCGTGTCTCCGACTCAGTCCGCTCCCGTCAATTCMTTTRAGT
MBD294	IN	F	NG	9(P20)	267(926R36)	TCTCGAC	CCATCTCATCCCTGCGTGTCTCCGACTCAGTCTCGACCCGTCAATTCMTTTRAGT
MBD295	IN	F	DB	9(P20)	256(926R25)	AACCAGC	CCATCTCATCCCTGCGTGTCTCCGACTCAGAACCAGCCCGTCAATTCMTTTRAGT
MBD322	IN	F	PD	9(P20)	273(926R42)	AAGGCAC	CCATCTCATCCCTGCGTGTCTCCGACTCAGAAGGCACCCGTCAATTCMTTTRAGT
MBD323	IN	F	DB	9(P20)	257(926R26)	TTCGAGC	CCATCTCATCCCTGCGTGTCTCCGACTCAGTTCGAGCCCGTCAATTCMTTTRAGT
MBD327	IN	F	PD	9(P20)	259(926R28)	TCTTGGC	CCATCTCATCCCTGCGTGTCTCCGACTCAGTCTTGGCCCGTCAATTCMTTTRAGT
MBD334	IN	F	PD	9(P20)	258(926R27)	AAGGTGC	CCATCTCATCCCTGCGTGTCTCCGACTCAGAAGGTGCCCGTCAATTCMTTTRAGT
MBD336	IN	F	NG	9(P20)	260(926R29)	TAATCTC	CCATCTCATCCCTGCGTGTCTCCGACTCAGTAATCTCCCGTCAATTCMTTTRAGT
MBD339	IN	F	DB	9(P20)	265(926R34)	ACGGCTC	CCATCTCATCCCTGCGTGTCTCCGACTCAGACGGCTCCCGTCAATTCMTTTRAGT
MBD345	IN	F	PD	9(P20)	274(926R43)	AACAACTC	CCATCTCATCCCTGCGTGTCTCCGACTCAGAACAACTCCCGTCAATTCMTTTRAGT
MBD348	IN	M	PD	9(P20)	266(926R35)	TGCGTTC	CCATCTCATCCCTGCGTGTCTCCGACTCAGTGCGTTCCCGTCAATTCMTTTRAGT
MBD350	IN	M	PD	9(P20)	278(926R47)	TAGGAATC	CCATCTCATCCCTGCGTGTCTCCGACTCAGTAGGAATCCCGTCAATTCMTTTRAGT
MBD352	IN	F	DB	9(P20)	234(926R3)	TGAAGC	CCATCTCATCCCTGCGTGTCTCCGACTCAGTGAAGCCCGTCAATTCMTTTRAGT
MBD357	IN	F	NG	9(P20)	239(926R8)	CCTCTC	CCATCTCATCCCTGCGTGTCTCCGACTCAGCCTCTCCCGTCAATTCMTTTRAGT
MBD358	IN	F	DB	9(P20)	240(926R9)	ACTCAC	CCATCTCATCCCTGCGTGTCTCCGACTCAGACTCACCCGTCAATTCMTTTRAGT
MBD359	IN	M	DB	9(P20)	241(926R10)	AGACAC	CCATCTCATCCCTGCGTGTCTCCGACTCAGAGACACCCGTCAATTCMTTTRAGT
MBD362	IN	M	DB	9(P20)	242(926R11)	CGACTC	CCATCTCATCCCTGCGTGTCTCCGACTCAGCGACTCCCGTCAATTCMTTTRAGT
MBD365	IN	F	PD	9(P20)	235(926R4)	ACTTGC	CCATCTCATCCCTGCGTGTCTCCGACTCAGACTTGCCCGTCAATTCMTTTRAGT
MBD366	IN	F	NG	9(P20)	244(926R13)	AAGCCGC	CCATCTCATCCCTGCGTGTCTCCGACTCAGAAGCCGCCCGTCAATTCMTTTRAGT
MBD368	IN	M	DB	9(P20)	236(926R5)	TCACAC	CCATCTCATCCCTGCGTGTCTCCGACTCAGTCACACCCGTCAATTCMTTTRAGT
MBD369	IN	M	PD	9(P20)	237(926R6)	CGTGAC	CCATCTCATCCCTGCGTGTCTCCGACTCAGCGTGACCCGTCAATTCMTTTRAGT
MBD374	IN	M	PD	9(P20)	238(926R7)	ACGCGC	CCATCTCATCCCTGCGTGTCTCCGACTCAGACGCGCCCGTCAATTCMTTTRAGT
MBD376	IN	M	DB	9(P20)	250(926R19)	TGACGAC	CCATCTCATCCCTGCGTGTCTCCGACTCAGTGACGACCCGTCAATTCMTTTRAGT
MBD378	IN	F	PD	9(P20)	248(926R17)	AGGCGGC	CCATCTCATCCCTGCGTGTCTCCGACTCAGAGGCGGCCCGTCAATTCMTTTRAGT
MBD381	IN	M	DB	9(P20)	245(926R14)	CAAGAAC	CCATCTCATCCCTGCGTGTCTCCGACTCAGCAAGAACCCGTCAATTCMTTTRAGT
MBD382	IN	M	PD	9(P20)	251(926R20)	ACAAGGC	CCATCTCATCCCTGCGTGTCTCCGACTCAGACAAGGCCCGTCAATTCMTTTRAGT
MBD389	IN	M	DB	9(P20)	281(926R50)	TCTCCGTC	CCATCTCATCCCTGCGTGTCTCCGACTCAGTCTCCGTCCCGTCAATTCMTTTRAGT
MBD391	IN	M	PD	9(P20)	272(926R41)	CGTCGTC	CCATCTCATCCCTGCGTGTCTCCGACTCAGCGTCGTCCCGTCAATTCMTTTRAGT
MBD395	IN	F	NG	9(P20)	252(926R21)	AGACCTC	CCATCTCATCCCTGCGTGTCTCCGACTCAGAGACCTCCCGTCAATTCMTTTRAGT
MBD399	IN	F	NG	9(P20)	270(926R39)	TTCCTGC	CCATCTCATCCCTGCGTGTCTCCGACTCAGTTCCTGCCCGTCAATTCMTTTRAGT
MBD402	IN	M	NG	9(P20)	269(926R38)	ACTCCTC	CCATCTCATCCCTGCGTGTCTCCGACTCAGACTCCTCCCGTCAATTCMTTTRAGT
MBD411	IN	M	NG	9(P20)	253(926R22)	ATACCAC	CCATCTCATCCCTGCGTGTCTCCGACTCAGATACCACCCGTCAATTCMTTTRAGT
600447	DK	M	DB	12(P23)	248(926R17)	AGGCGGC	CCATCTCATCCCTGCGTGTCTCCGACTCAGAGGCGGCCCGTCAATTCMTTTRAGT
DIAB0075	DK	M	Not Available	12(P23)	V3-5 926 R4	CAGGG	CCATCTCATCCCTGCGTGTCTCCGACTCAGCAGGGCCGTCAATTCMTTTRAGT
DIAB0051	DK	Not Available	Not Available	12(P23)	257(926R26)	TTCGAGC	CCATCTCATCCCTGCGTGTCTCCGACTCAGTTCGAGCCCGTCAATTCMTTTRAGT
600602	DK	F	Not Available	13(P24)	251(926R20)	ACAAGGC	CCATCTCATCCCTGCGTGTCTCCGACTCAGACAAGGCCCGTCAATTCMTTTRAGT
600393	DK	F	Not Available	13(P24)	241(926R10)	AGACAC	CCATCTCATCCCTGCGTGTCTCCGACTCAGAGACACCCGTCAATTCMTTTRAGT
600486	DK	M	Not Available	13(P24)	240(926R9)	ACTCAC	CCATCTCATCCCTGCGTGTCTCCGACTCAGACTCACCCGTCAATTCMTTTRAGT
600493	DK	M	Not Available	13(P24)	244(926R13)	AAGCCGC	CCATCTCATCCCTGCGTGTCTCCGACTCAGAAGCCGCCCGTCAATTCMTTTRAGT
600523	DK	Not Available	Not Available	13(P24)	255(926R24)	ATCTTAC	CCATCTCATCCCTGCGTGTCTCCGACTCAGATCTTACCCGTCAATTCMTTTRAGT
DIAB0033	DK	F	Not Available	14(P25)	277(926R46)	TATTCGTC	CCATCTCATCCCTGCGTGTCTCCGACTCAGTATTCGTCCCGTCAATTCMTTTRAGT
600884	DK	F	DB	15(P26)	240(926R9)	ACTCAC	CCATCTCATCCCTGCGTGTCTCCGACTCAGACTCACCCGTCAATTCMTTTRAGT
600955	DK	M	Not Available	15(P26)	247(926R16)	TATCAAC	CCATCTCATCCCTGCGTGTCTCCGACTCAGTATCAACCCGTCAATTCMTTTRAGT
601187	DK	M	Not Available	15(P26)	262(926R31)	TCCGCTC	CCATCTCATCCCTGCGTGTCTCCGACTCAGTCCGCTCCCGTCAATTCMTTTRAGT
602701	DK	F	Not Available	15(P26)	V3-5 926 R6	CACCG	CCATCTCATCCCTGCGTGTCTCCGACTCAGCACCGCCGTCAATTCMTTTRAGT
602429	DK	M	Not Available	15(P26)	255(926R24)	ATCTTAC	CCATCTCATCCCTGCGTGTCTCCGACTCAGATCTTACCCGTCAATTCMTTTRAGT
602684	DK	M	Not Available	15(P26)	279(926R48)	CCGGCCAC	CCATCTCATCCCTGCGTGTCTCCGACTCAGCCGGCCACCCGTCAATTCMTTTRAGT
601421	DK	F	Not Available	16(P27)	238(926R7)	ACGCGC	CCATCTCATCCCTGCGTGTCTCCGACTCAGACGCGCCCGTCAATTCMTTTRAGT
601515	DK	F	Not Available	16(P27)	252(926R21)	AGACCTC	CCATCTCATCCCTGCGTGTCTCCGACTCAGAGACCTCCCGTCAATTCMTTTRAGT
602725	DK	F	Not Available	16(P27)	241(926R10)	AGACAC	CCATCTCATCCCTGCGTGTCTCCGACTCAGAGACACCCGTCAATTCMTTTRAGT
603244	DK	F	Not Available	16(P27)	280(926R49)	AATGGTAC	CCATCTCATCCCTGCGTGTCTCCGACTCAGAATGGTACCCGTCAATTCMTTTRAGT
602926	DK	M	Not Available	16(P27)	248(926R17)	AGGCGGC	CCATCTCATCCCTGCGTGTCTCCGACTCAGAGGCGGCCCGTCAATTCMTTTRAGT
603035	DK	M	Not Available	16(P27)	253(926R22)	ATACCAC	CCATCTCATCCCTGCGTGTCTCCGACTCAGATACCACCCGTCAATTCMTTTRAGT
603739	DK	F	Not Available	17(P28)	V3-5 926 R1	CACGG	CCATCTCATCCCTGCGTGTCTCCGACTCAGCACGGCCGTCAATTCMTTTRAGT
DIAB0107	DK	F	Not Available	18(P29)	263(926R32)	TATTGAC	CCATCTCATCCCTGCGTGTCTCCGACTCAGTATTGACCCGTCAATTCMTTTRAGT
DIAB0149	DK	M	Not Available	19(P30)	256(926R25)	AACCAGC	CCATCTCATCCCTGCGTGTCTCCGACTCAGAACCAGCCCGTCAATTCMTTTRAGT
604210	DK	M	Not Available	19(P30)	236(926R5)	TCACAC	CCATCTCATCCCTGCGTGTCTCCGACTCAGTCACACCCGTCAATTCMTTTRAGT
604434	DK	M	Not Available	19(P30)	251(926R20)	ACAAGGC	CCATCTCATCCCTGCGTGTCTCCGACTCAGACAAGGCCCGTCAATTCMTTTRAGT
DIAB0190	DK	Not Available	Not Available	19(P30)	279(926R48)	CCGGCCAC	CCATCTCATCCCTGCGTGTCTCCGACTCAGCCGGCCACCCGTCAATTCMTTTRAGT
DIAB0157	DK	F	Not Available	20(P31)	256(926R25)	AACCAGC	CCATCTCATCCCTGCGTGTCTCCGACTCAGAACCAGCCCGTCAATTCMTTTRAGT
606590	DK	M	Not Available	20(P31)	245(926R14)	CAAGAAC	CCATCTCATCCCTGCGTGTCTCCGACTCAGCAAGAACCCGTCAATTCMTTTRAGT
