# Supplementary material for: Trans-ethnic gut microbial signatures of prediabetic subjects from India and Denmark
Source: Genome Med. 2021 Mar 3;13:36. doi: 10.1186/s13073-021-00851-9 (PMC7931552; doi:10.1186/s13073-021-00851-9)
Supplement: Supplementary file 5 — Additional file 5: Table S4. Differentially abundant inflammation markers between Indian NGT and PD samples.Table S4A: Differentially abundant inflammation markers between Indian NGT and PD samples identified using Wilcoxon test (for different tertile ranges). Differences significant at padj < 0.05 (Benjamini Hochberg corrected) are highlighted in the table. (Median and Interquartile ranges in NGT and PD groups have been indicated). Table S4B: Differentially abundant inflammation markers between Danish NGT and PD samples identified using Wilcoxon test (for different tertile ranges). Differences significant at padj < 0.05 (Benjamini Hochberg corrected) are highlighted in the table. (Median and Interquartile ranges in NGT and PD groups have been indicated). [file 13073_2021_851_MOESM5_ESM.xlsx]

## Sheet: Table S4A
Table S4A: Differentially abundant inflammation markers between Indian NGT and PD samples identified using Wilcoxon test (for different tertile ranges). Differences significant at padj<0.05 (Benjamini Hochberg corrected) are highlighted in the table. (Median and Interquartile ranges in NGT and PD groups have been indicated)
Inflammation markers	Median in NGT	Median in PD	IQR in NGT	IQR in PD	p value (Wilcoxon test)	padj
hCRP (overall)	2.7	2.8	4.845	5.13	0.374721	0.555104
hCRP (tertile1)	1.08	1.56	0.55	0.86	0.0111046	0.0448654
hCRP (tertile2)	2.72	2.8	1.1	1.36	0.963369	0.963369
hCRP (tertile3)	8.48	9.4	4.54	7.18	0.0699633	0.153919
IL1.beta (overall)	1.03757	1.06953	0.8202	0.9481	0.354968	0.555104
IL1.beta (tertile1)	0.586121	0.612523	0.2789	0.2954	0.622652	0.761019
IL1.beta (tertile2)	1.03757	1.06953	0.1844	0.266	0.251711	0.548052
IL1.beta (tertile3)	1.75958	2.12429	0.55	1.494	0.00555667	0.0152808
IL10 (overall)	5.12686	5.18814	5.86	5.846	0.59718	0.729887
IL10 (tertile1)	2.04554	2.23649	1.142	1.415	0.139874	0.299283
IL10 (tertile2)	5.12686	5.20298	1.46	1.664	0.650768	0.803097
IL10 (tertile3)	10.2378	10.6026	4.026	5.366	0.269851	0.371046
IL13 (overall)	1.30473	1.39054	1.3695	2.0364	0.122533	0.555104
IL13 (tertile1)	0.41065	0.534609	0.3898	0.4867	0.24745	0.340244
IL13 (tertile2)	1.30473	1.39054	0.412	0.486	0.042755	0.117576
IL13 (tertile3)	2.3306	3.81023	1.51	2.576	2.46661e-05	0.000135664
IL17A (overall)	4.6377	5.09439	5.998	5.693	0.338171	0.555104
IL17A (tertile1)	2.00208	2.19019	1.408	1.305	0.242907	0.340244
IL17A (tertile2)	4.6377	5.09439	1.349	1.988	0.0120612	0.0442244
IL17A (tertile3)	10.1407	11.6509	4.645	7.084	0.371142	0.453618
IL23 (overall)	200.681	213.338	259.2	290.14	0.878782	0.96666
IL23 (tertile1)	84.6828	68.5434	54.37	49.34	0.147357	0.299283
IL23 (tertile2)	200.681	213.338	53.7	76.3	0.65708	0.803097
IL23 (tertile3)	510.741	490.797	397.7	385.4	0.891277	0.975198
IL6 (overall)	2.26295	2.31933	1.56	2.111	0.233303	0.555104
IL6 (tertile1)	1.23839	1.2177	0.4997	0.5137	0.947066	0.950175
IL6 (tertile2)	2.26295	2.31933	0.45	0.637	0.312985	0.548052
IL6 (tertile3)	3.57637	5.67041	1.464	6.016	1.36826e-06	1.50508e-05
MCP1 (overall)	839.677	689.596	844.4	689.2	0.0330583	0.363642
MCP1 (tertile1)	334.197	239.477	184.2	210.1	0.012236	0.0448654
MCP1 (tertile2)	839.677	689.596	148.9	220	1.55015e-06	1.70516e-05
MCP1 (tertile3)	1544.66	1232.92	505	420	0.00423693	0.0152808
TNF.alpha (overall)	5.14855	5.23312	3.303	4.313	0.998783	0.998783
TNF.alpha (tertile1)	3.58034	3.33015	1.164	0.892	0.163245	0.299283
TNF.alpha (tertile2)	5.14855	5.23312	1.224	1.595	0.855886	0.941474
TNF.alpha (tertile3)	8.68684	8.7256	3.654	2.571	0.218292	0.34303
LBP (overall)	16.74	15.399	8.39	8.09	0.231811	0.555104
LBP (tertile1)	9.901	10.721	5.607	2.458	0.950175	0.950175
LBP (tertile2)	16.74	15.399	2.53	2.55	0.00064887	0.00356879
LBP (tertile3)	24.354	23.888	7	7.49	0.100949	0.185074
IAP (overall)	0.355545	0.363737	0.3221	0.2712	0.403712	0.555104
IAP (tertile1)	0.166646	0.206703	0.0905	0.0873	0.00231244	0.0254369
IAP (tertile2)	0.355545	0.363737	0.0966	0.0663	0.34876	0.548052
IAP (tertile3)	0.63589	0.618593	0.2802	0.2953	0.975198	0.975198

## Sheet: Table S4B
Table S4B: Differentially abundant inflammation markers between Danish NGT and PD samples identified using Wilcoxon test (for different tertile ranges). Differences significant at padj<0.05 (Benjamini Hochberg corrected) are highlighted in the table. (Median and Interquartile ranges in NGT and PD groups have been indicated)
Inflammation markers	Median in NGT	Median in PD	IQR in NGT	IQR in PD	p value (Wilcoxon test)	padj
hCRP (overall)	1.76	2.08	1.92	2.84	0.128164	0.22558
hCRP (tertile1)	0.96	0.96	0.52	0.41	0.557508	0.613258
hCRP (tertile2)	1.88	2.08	0.6	0.7	0.00263169	0.00321651
hCRP (tertile3)	4.08	5.58	2.97	4.26	0.00112082	0.00308225
IL1.beta (overall)	0.65774	0.869974	0.9749	0.743	0.164058	0.22558
IL1.beta (tertile1)	0.354901	0.403283	0.2321	0.1844	0.0396967	0.0727773
IL1.beta (tertile2)	0.663959	0.869974	0.2482	0.2383	4.13e-06	9.09e-06
IL1.beta (tertile3)	1.74081	1.64625	0.922	0.86	0.433291	0.529578
IL10 (overall)	6.12773	5.18237	8.961	7.544	0.324187	0.396229
IL10 (tertile1)	1.70733	1.7143	1.832	1.4768	0.555995	0.613258
IL10 (tertile2)	6.12773	5.18237	2.667	2.608	0.000898565	0.00123553
IL10 (tertile3)	14.2516	16.4877	10.2	9.5	0.725846	0.798431
IL13 (overall)	2.21365	2.70336	6.098	6.077	0.468019	0.468019
IL13 (tertile1)	0.471288	0.761407	0.5853	0.764	0.107205	0.147407
IL13 (tertile2)	2.21365	2.70336	0.97	1.735	0.0429918	0.047291
IL13 (tertile3)	23.2305	11.576	32.718	51.035	0.913816	0.913816
IL17A (overall)	7.12104	5.90229	8.576	6.238	0.0915107	0.201323
IL17A (tertile1)	2.55816	2.83602	2.939	1.878	0.703227	0.703227
IL17A (tertile2)	7.12104	5.90229	2.102	1.27	1.34e-05	2.45e-05
IL17A (tertile3)	17.3187	14.4332	11.38	8.83	0.00746485	0.0136856
IL23 (overall)	162.682	190.397	225.2	174.6	0.440951	0.468019
IL23 (tertile1)	59.0411	75.8641	39.64	42.39	0.0028164	0.0077451
IL23 (tertile2)	162.682	190.397	68.2	46.6	0.0619769	0.0619769
IL23 (tertile3)	371.365	341.685	510.7	306	0.228403	0.358918
IL6 (overall)	1.45234	2.0889	1.6271	3.164	8.49e-05	0.000466713
IL6 (tertile1)	0.616413	0.804072	0.4151	0.4896	0.0016236	0.00595319
IL6 (tertile2)	1.45234	2.0889	0.59	1.094	6.17e-10	2.26e-09
IL6 (tertile3)	2.98099	4.86189	1.881	1.503	9.21e-09	1.01e-07
MCP1 (overall)	1238.04	1378.7	666.6	690	0.155663	0.22558
MCP1 (tertile1)	825.909	892.028	297.3	403	0.0939821	0.147407
MCP1 (tertile2)	1238.04	1378.7	174	254	0.000212958	0.000334649
MCP1 (tertile3)	1872.15	1887.1	709	783	0.354228	0.487063
TNF.alpha (overall)	2.80438	3.66705	1.661	1.844	1.23e-06	1.35e-05
TNF.alpha (tertile1)	2.06734	2.61654	0.422	0.768	8.75e-08	9.63e-07
TNF.alpha (tertile2)	2.80438	3.66705	0.455	0.678	8.54e-14	9.39e-13
TNF.alpha (tertile3)	4.22321	5.18736	1.515	1.21	6.94e-05	0.000301622
LBP (overall)	11.2325	13.847	6.982	7.56	0.00021632	0.000793173
LBP (tertile1)	7	9.3055	2.392	3.671	0.0001344	0.000739198
LBP (tertile2)	11.2325	13.847	1.95	2.19	1.06e-11	5.82e-11
LBP (tertile3)	17.0585	20.205	5.26	4.57	8.23e-05	0.000301622
IAP (overall)	0.318142	0.368537	0.2072	0.2687	0.0142297	0.0391316
IAP (tertile1)	0.195387	0.222818	0.0756	0.0676	0.0111009	0.024422
IAP (tertile2)	0.318142	0.368537	0.0717	0.0817	3.42e-08	9.4e-08
IAP (tertile3)	0.510731	0.631176	0.2455	0.3067	0.0055675	0.0122485
