# Supplementary material for: Trans-ethnic gut microbial signatures of prediabetic subjects from India and Denmark
Source: Genome Med. 2021 Mar 3;13:36. doi: 10.1186/s13073-021-00851-9 (PMC7931552; doi:10.1186/s13073-021-00851-9)
Supplement: Supplementary file 7 — Additional file 7: Table S5. Differentially abundant phyla and families between Indian and Danish samples. Table S5A: Differentially abundant phyla between Indian (IN) and Danish (DK) gut microbiomes identified using a negative binomial Wald test. A positive log2 fold change value indicates higher relative abundance of the OTU in DK subjects and vice-versa. P-values were adjusted for multiple testing using Benjamini-Hochberg correction (padj < 0.05 are highlighted in bold). Phyla are sorted according their mean abundance (%) across datasets. Table S5B: Differentially abundant family between Indian (IN) and Danish (DK) gut microbiomes identified using a negative binomial Wald test. A positive log2 fold change value indicates higher relative abundance of the OTU in DK subjects and vice-versa. P-values were adjusted for multiple testing using Benjamini-Hochberg correction. Results significant at padj < 0.05 are depicted. More than two fold change in abundance have been highlighted in bold. Families are sorted according their mean abundance (%) across datasets. [file 13073_2021_851_MOESM7_ESM.xlsx]

## Sheet: Table S5A
Table S5A: Differentially abundant phyla between Indian (IN) and Danish (DK) gut microbiomes identified using a negative binomial Wald test. A positive Log2 Fold change value indicates higher relative abundance of the OTU in DK subjects and vice-versa. P-values were adjusted for multiple testing using Benjamini-Hochberg correction (padj <0.05 are highlighted in bold). Phyla are sorted according t…
Phylum	log2FoldChange	Log2 FC Standard Error	BH adjusted p value	Mean % Abundance
Firmicutes	0.117946	0.0558643	0.0564122	60.5458
Bacteroidetes	0.274049	0.0946485	0.00703172	30.9453
Actinobacteria	-1.44811	0.101967	1.16313e-44	4.28213
Proteobacteria	-0.438096	0.117263	0.000486079	2.95047
Tenericutes	1.1452	0.247704	1.2278e-05	0.781901
Verrucomicrobia	3.24015	0.306187	2.34089e-25	0.208458
Cyanobacteria	0.668554	0.323973	0.0564122	0.138422
Spirochaetes	-1.72646	0.855423	0.0566341	0.0733228
Lentisphaerae	0.398521	0.385798	0.326748	0.0345145
Fusobacteria	0.0110174	0.592288	0.985159	0.0145985
Elusimicrobia	-3.69831	0.7039	6.44841e-07	0.0128583
Synergistetes	2.16947	0.718446	0.00548283	0.00352652

## Sheet: Table S5B
Table S5B: Differentially abundant family between Indian (IN) and Danish (DK) gut microbiomes identified using a negative binomial Wald test. A positive Log2 Fold change value indicates higher relative abundance of the OTU in DK subjects and vice-versa. P-values were adjusted for multiple testing using Benjamini-Hochberg correction. Results significant at padj <0.05 are depicted. More than two fo…
Phylum	log2FoldChange	Log2 FC Standard Error	BH adjusted p value	Mean % Abundance
Enriched in DK
Ruminococcaceae	1.06512	0.0568158	3.28281e-77	25.4715
Bacteroidaceae	2.29975	0.182511	7.88521e-36	7.51952
Rikenellaceae	2.98806	0.168481	2.04603e-69	2.67432
Christensenellaceae	2.71566	0.180498	1.97327e-50	2.6663
Tannerellaceae	3.04379	0.174809	4.74687e-67	0.891586
Acidaminococcaceae	2.23031	0.243535	1.47021e-19	0.763594
Muribaculaceae	1.77424	0.330241	1.38012e-07	0.737051
Pseudomonadaceae	1.17562	0.344266	0.000949778	0.402561
Barnesiellaceae	4.1564	0.242776	6.70138e-65	0.397555
Marinifilaceae	3.43311	0.190657	1.83986e-71	0.212719
Akkermansiaceae	3.41972	0.332203	2.28416e-24	0.202161
Nocardiaceae	3.10408	0.275772	6.92447e-29	0.123494
Clostridiales_vadinBB60_group	2.74301	0.374844	6.20766e-13	0.0775253
Desulfovibrionaceae	2.93425	0.206121	2.3514e-45	0.0740528
Anaeroplasmataceae	5.77729	0.64157	5.75515e-19	0.0416073
Coriobacteriales_Incertae_Sedis	2.07873	0.359319	1.32444e-08	0.0377624
Peptococcaceae	1.50825	0.247353	2.15387e-09	0.0248052
Defluviitaleaceae	0.69652	0.303221	0.0271245	0.0185629
Victivallaceae	3.00707	0.457536	1.09327e-10	0.0132413
Beijerinckiaceae	5.8155	0.589384	1.68204e-22	0.0107029
Puniceicoccaceae	1.63114	0.679505	0.0218309	0.00629659
Rhodobacteraceae	1.82482	0.521085	0.000703777	0.00370411
Synergistaceae	2.87645	0.882799	0.00159387	0.00352652
Xanthobacteraceae	1.6235	0.47804	0.000994014	0.0025729
Family_XI	1.90334	0.64843	0.00463606	0.00131514
Enriched in IN
Prevotellaceae	-1.60779	0.221833	1.00421e-12	18.4565
Lachnospiraceae	-0.305772	0.0504871	2.69905e-09	18.3221
Veillonellaceae	-2.14079	0.183766	7.76765e-31	4.6444
Erysipelotrichaceae	-1.34307	0.103253	4.43407e-38	3.60197
Lactobacillaceae	-6.53545	0.234711	8.00643e-169	2.25233
Coriobacteriaceae	-2.0879	0.145551	5.24861e-46	2.14938
Streptococcaceae	-3.55283	0.195241	6.95476e-73	1.53512
Burkholderiaceae	-0.783276	0.159692	1.57426e-06	1.32984
Atopobiaceae	-4.90558	0.258632	6.76495e-79	1.17363
Eggerthellaceae	-0.233854	0.104004	0.0302072	0.751322
Enterobacteriaceae	-3.29653	0.226216	2.0701e-47	0.536326
Clostridiaceae_1	-2.70279	0.215376	1.42744e-35	0.530599
Peptostreptococcaceae	-1.14288	0.186195	1.78152e-09	0.281564
Succinivibrionaceae	-8.25247	0.486219	7.60312e-64	0.206058
Vibrionaceae	-5.94747	0.689491	1.62807e-17	0.1604
Spirochaetaceae	-6.49995	1.73167	0.000272138	0.0733228
Leuconostocaceae	-8.28159	0.406038	5.79455e-91	0.0416917
Enterococcaceae	-8.42086	0.477168	8.49945e-69	0.038397
vadinBE97	-1.27348	0.546995	0.0254775	0.0212732
Caulobacteraceae	-2.13683	0.904259	0.0236725	0.0142948
Elusimicrobiaceae	-5.08724	0.832274	2.02547e-09	0.0128583
Actinomycetaceae	-1.53572	0.261463	8.02944e-09	0.00618224
Bacillaceae	-3.77578	0.809791	5.12238e-06	0.00386929
Bifidobacteriaceae	-1.46684	0.355341	5.85562e-05	0.00386686
Xanthomonadaceae	-2.47768	0.875305	0.00632561	0.00386277
Carnobacteriaceae	-1.70186	0.321806	2.13378e-07	0.0034656
