# Supplementary material for: Trans-ethnic gut microbial signatures of prediabetic subjects from India and Denmark
Source: Genome Med. 2021 Mar 3;13:36. doi: 10.1186/s13073-021-00851-9 (PMC7931552; doi:10.1186/s13073-021-00851-9)
Supplement: Supplementary file 9 — Additional file 9: Table S7. Differentially abundant OTUs between NG and PD subjects. Differentially abundant OTUs between NG and PD subjects, belonging to the Indian and Danish cohorts (pooled together) identified using a negative binomial Wald test (corrected for geography specific cohort effect). A positive log2 fold change value indicates higher relative abundance of the OTU in PD subjects and vice-versa. P-values were adjusted for multiple testing using Benjamini-Hochberg method. Significantly (padj < 0.05) discriminating OTUs are listed in Table. [file 13073_2021_851_MOESM9_ESM.xlsx]

## Sheet: Table S7
Table S7: Differentially abundant OTUs between NG and PD subjects, belonging to the Indian and Danish cohorts (pooled together) identified using a negative binomial Wald test (corrected for geography specific cohort-effect). A positive Log2 Fold change value indicates higher relative abundance of the OTU in PD subjects and vice-versa. P-values were adjusted for multiple testing using Benjamini-Ho…
OTU	Taxonomic Affiliation	log2FoldChange	Log2 FC Standard Error	BH adjusted p value	Mean % Abundance	Kingdom	Phylum	Class	Order	Family	Genus	Species
367213	Subdoligranulum	0.615412	0.160961	0.00330377	1.53552	Bacteria	Firmicutes	Clostridia	Clostridiales	Ruminococcaceae	Subdoligranulum	NA
1121530	Lactobacillus ruminis	0.93846	0.296855	0.0195587	1.51139	Bacteria	Firmicutes	Bacilli	Lactobacillales	Lactobacillaceae	Lactobacillus	ruminis
361811	Subdoligranulum	0.760696	0.183751	0.00142321	1.39748	Bacteria	Firmicutes	Clostridia	Clostridiales	Ruminococcaceae	Subdoligranulum	NA
817140	Megasphaera elsdenii	1.79888	0.336153	1.1151e-05	1.17554	Bacteria	Firmicutes	Negativicutes	Selenomonadales	Veillonellaceae	Megasphaera	elsdenii
349024	Streptococcus equinus/gallolyticus/infantarius/lutetiensis	2.02311	0.345754	7.58976e-07	0.874373	Bacteria	Firmicutes	Bacilli	Lactobacillales	Streptococcaceae	Streptococcus	equinus/gallolyticus/infantarius/lutetiensis
339221	Prevotella_9	1.42098	0.393299	0.00619725	0.817577	Bacteria	Bacteroidetes	Bacteroidia	Bacteroidales	Prevotellaceae	Prevotella_9	NA
369227	Dorea longicatena	0.592762	0.16766	0.00762985	0.783313	Bacteria	Firmicutes	Clostridia	Clostridiales	Lachnospiraceae	Dorea	longicatena
357046	Alistipes finegoldii/onderdonkii	1.32023	0.308047	0.000809519	0.466121	Bacteria	Bacteroidetes	Bacteroidia	Bacteroidales	Rikenellaceae	Alistipes	finegoldii/onderdonkii
1076587	Dorea formicigenerans	0.577666	0.164124	0.00797449	0.410927	Bacteria	Firmicutes	Clostridia	Clostridiales	Lachnospiraceae	Dorea	formicigenerans
13811	Mitsuokella	1.38692	0.368776	0.00405332	0.388991	Bacteria	Firmicutes	Negativicutes	Selenomonadales	Veillonellaceae	Mitsuokella	NA
1111294	Escherichia/Shigella albertii/boydii/coli/dysenteriae/fergusonii/flexneri/sonnei/vulneris	2.09818	0.313124	6.45021e-09	0.382905	Bacteria	Proteobacteria	Gammaproteobacteria	Enterobacteriales	Enterobacteriaceae	Escherichia/Shigella	albertii/boydii/coli/dysenteriae/fergusonii/flexneri/sonnei/vulneris
264967	Megasphaera	1.90308	0.359142	1.20816e-05	0.353931	Bacteria	Firmicutes	Negativicutes	Selenomonadales	Veillonellaceae	Megasphaera	NA
566899	[Family]Ruminococcaceae	1.08122	0.352888	0.024995	0.348871	Bacteria	Firmicutes	Clostridia	Clostridiales	Ruminococcaceae	NA	NA
591671	Coprococcus_3 comes	0.490568	0.172837	0.0458229	0.332834	Bacteria	Firmicutes	Clostridia	Clostridiales	Lachnospiraceae	Coprococcus_3	comes
355307	Subdoligranulum	0.907856	0.18458	7.14191e-05	0.305726	Bacteria	Firmicutes	Clostridia	Clostridiales	Ruminococcaceae	Subdoligranulum	NA
291725	Prevotella_9	-1.76795	0.508789	0.0088787	0.29181	Bacteria	Bacteroidetes	Bacteroidia	Bacteroidales	Prevotellaceae	Prevotella_9	NA
556835	Phascolarctobacterium faecium	-1.53713	0.462716	0.0137708	0.291365	Bacteria	Firmicutes	Negativicutes	Selenomonadales	Acidaminococcaceae	Phascolarctobacterium	faecium
1105343	Ruminococcaceae_UCG-013	0.839406	0.217959	0.00304801	0.287354	Bacteria	Firmicutes	Clostridia	Clostridiales	Ruminococcaceae	Ruminococcaceae_UCG-013	NA
363400	Fusicatenibacter saccharivorans	0.53147	0.169118	0.0201979	0.277576	Bacteria	Firmicutes	Clostridia	Clostridiales	Lachnospiraceae	Fusicatenibacter	saccharivorans
212481	Lachnoclostridium	0.935225	0.206879	0.000330817	0.254473	Bacteria	Firmicutes	Clostridia	Clostridiales	Lachnospiraceae	Lachnoclostridium	NA
269937	Prevotella_2	2.58233	0.56272	0.000247488	0.215775	Bacteria	Bacteroidetes	Bacteroidia	Bacteroidales	Prevotellaceae	Prevotella_2	NA
345899	Prevotella_9	1.56342	0.482976	0.0169287	0.189826	Bacteria	Bacteroidetes	Bacteroidia	Bacteroidales	Prevotellaceae	Prevotella_9	NA
336375	Blautia massiliensis	0.678457	0.197647	0.00999973	0.164285	Bacteria	Firmicutes	Clostridia	Clostridiales	Lachnospiraceae	Blautia	massiliensis
1767788	Vibrio cholerae	3.39385	0.644702	1.36923e-05	0.1604	Bacteria	Proteobacteria	Gammaproteobacteria	Vibrionales	Vibrionaceae	Vibrio	cholerae
denovo49732	Lactobacillus	1.10795	0.328904	0.0121417	0.137443	Bacteria	Firmicutes	Bacilli	Lactobacillales	Lactobacillaceae	Lactobacillus	NA
546557	Alloprevotella	2.5351	0.582104	0.000627226	0.12295	Bacteria	Bacteroidetes	Bacteroidia	Bacteroidales	Prevotellaceae	Alloprevotella	NA
358104	Lachnoclostridium	0.823917	0.208093	0.00222455	0.120104	Bacteria	Firmicutes	Clostridia	Clostridiales	Lachnospiraceae	Lachnoclostridium	NA
314095	Lachnospira pectinoschiza	0.87962	0.235667	0.00435265	0.11457	Bacteria	Firmicutes	Clostridia	Clostridiales	Lachnospiraceae	Lachnospira	pectinoschiza
516792	Blautia faecis	0.881638	0.184804	0.000124218	0.112892	Bacteria	Firmicutes	Clostridia	Clostridiales	Lachnospiraceae	Blautia	faecis
278795	Rhodococcus baikonurensis/boritolerans/degradans/erythropolis/globerulus/hoagii/opacus/qingshengii/rhodochrous	1.17657	0.299588	0.00243037	0.110244	Bacteria	Actinobacteria	Actinobacteria	Corynebacteriales	Nocardiaceae	Rhodococcus	baikonurensis/boritolerans/degradans/erythropolis/globerulus/hoagii/opacus/qingshengii/rhodochrous
211191	[Family]Ruminococcaceae	1.04458	0.331442	0.0198926	0.103266	Bacteria	Firmicutes	Clostridia	Clostridiales	Ruminococcaceae	NA	NA
813217	Klebsiella aerogenes/oxytoca/pneumoniae	1.16656	0.314514	0.00455548	0.100881	Bacteria	Proteobacteria	Gammaproteobacteria	Enterobacteriales	Enterobacteriaceae	Klebsiella	aerogenes/oxytoca/pneumoniae
360660	Blautia wexlerae	1.41356	0.264951	1.1151e-05	0.0904721	Bacteria	Firmicutes	Clostridia	Clostridiales	Lachnospiraceae	Blautia	wexlerae
212634	Agathobacter	0.938133	0.209013	0.000372198	0.0899082	Bacteria	Firmicutes	Clostridia	Clostridiales	Lachnospiraceae	Agathobacter	NA
302538	Prevotella_2	2.13686	0.571622	0.00435265	0.0787126	Bacteria	Bacteroidetes	Bacteroidia	Bacteroidales	Prevotellaceae	Prevotella_2	NA
558264	Achromobacter insolitus/xylosoxidans	1.33588	0.369741	0.00619725	0.0739825	Bacteria	Proteobacteria	Gammaproteobacteria	Betaproteobacteriales	Burkholderiaceae	Achromobacter	insolitus/xylosoxidans
328283	Streptococcus	1.69578	0.394874	0.000801331	0.0730983	Bacteria	Firmicutes	Bacilli	Lactobacillales	Streptococcaceae	Streptococcus	NA
370361	[Family]Lachnospiraceae	1.8471	0.374048	6.81776e-05	0.0695154	Bacteria	Firmicutes	Clostridia	Clostridiales	Lachnospiraceae	NA	NA
332732	Bacteroides intestinalis	2.13248	0.47785	0.000401659	0.0693234	Bacteria	Bacteroidetes	Bacteroidia	Bacteroidales	Bacteroidaceae	Bacteroides	intestinalis
4336943	Alistipes inops	1.31131	0.447263	0.0361586	0.0682969	Bacteria	Bacteroidetes	Bacteroidia	Bacteroidales	Rikenellaceae	Alistipes	inops
369017	[Family]Lachnospiraceae	0.677357	0.211105	0.0178906	0.0673495	Bacteria	Firmicutes	Clostridia	Clostridiales	Lachnospiraceae	NA	NA
551822	Intestinibacter bartlettii	1.14391	0.277614	0.00143471	0.0647195	Bacteria	Firmicutes	Clostridia	Clostridiales	Peptostreptococcaceae	Intestinibacter	bartlettii
585480	[Family]Lachnospiraceae	0.931579	0.23133	0.00191055	0.0619408	Bacteria	Firmicutes	Clostridia	Clostridiales	Lachnospiraceae	NA	NA
631764	Adlercreutzia	1.35683	0.304337	0.000401659	0.0593627	Bacteria	Actinobacteria	Coriobacteriia	Coriobacteriales	Eggerthellaceae	Adlercreutzia	NA
denovo148146	Blautia	0.631474	0.197522	0.018313	0.0587751	Bacteria	Firmicutes	Clostridia	Clostridiales	Lachnospiraceae	Blautia	NA
190975	Barnesiella intestinihominis	-1.6235	0.438107	0.00455548	0.0567032	Bacteria	Bacteroidetes	Bacteroidia	Bacteroidales	Barnesiellaceae	Barnesiella	intestinihominis
denovo167553	Subdoligranulum	0.705913	0.21593	0.0159839	0.0501849	Bacteria	Firmicutes	Clostridia	Clostridiales	Ruminococcaceae	Subdoligranulum	NA
579608	Streptococcus	0.934817	0.287525	0.0165535	0.0497112	Bacteria	Firmicutes	Bacilli	Lactobacillales	Streptococcaceae	Streptococcus	NA
530094	Faecalibacterium	0.766141	0.216437	0.00759873	0.0480959	Bacteria	Firmicutes	Clostridia	Clostridiales	Ruminococcaceae	Faecalibacterium	NA
361108	Lachnoclostridium	3.53818	0.596022	5.03956e-07	0.0480864	Bacteria	Firmicutes	Clostridia	Clostridiales	Lachnospiraceae	Lachnoclostridium	NA
335550	Flavonifractor plautii	-1.11876	0.350885	0.0185511	0.0457212	Bacteria	Firmicutes	Clostridia	Clostridiales	Ruminococcaceae	Flavonifractor	plautii
338757	Lactobacillus fermentum/mucosae	2.8564	0.478397	4.59245e-07	0.0444314	Bacteria	Firmicutes	Bacilli	Lactobacillales	Lactobacillaceae	Lactobacillus	fermentum/mucosae
342427	Veillonella dispar	2.38788	0.34546	1.85664e-09	0.0430655	Bacteria	Firmicutes	Negativicutes	Selenomonadales	Veillonellaceae	Veillonella	dispar
328035	Prevotella_2	2.47712	0.765841	0.0169287	0.0427607	Bacteria	Bacteroidetes	Bacteroidia	Bacteroidales	Prevotellaceae	Prevotella_2	NA
591635	Ruminiclostridium_5	1.09185	0.304039	0.00656781	0.0424042	Bacteria	Firmicutes	Clostridia	Clostridiales	Ruminococcaceae	Ruminiclostridium_5	NA
804526	Coprococcus_1	0.792378	0.218188	0.00600314	0.0422757	Bacteria	Firmicutes	Clostridia	Clostridiales	Lachnospiraceae	Coprococcus_1	NA
151623	Megasphaera	2.00435	0.491795	0.00165358	0.0404112	Bacteria	Firmicutes	Negativicutes	Selenomonadales	Veillonellaceae	Megasphaera	NA
363017	Ruminococcaceae_UCG-002	-0.911169	0.196458	0.000202769	0.0399465	Bacteria	Firmicutes	Clostridia	Clostridiales	Ruminococcaceae	Ruminococcaceae_UCG-002	NA
300355	Enterorhabdus	1.16734	0.34915	0.0128778	0.0385089	Bacteria	Actinobacteria	Coriobacteriia	Coriobacteriales	Eggerthellaceae	Enterorhabdus	NA
766768	Enterococcus azikeevi/durans/faecalis/faecium/hirae/lactis/mundtii/raffinosus/ratti/thailandicus/villorum	3.54684	0.444257	2.20861e-12	0.038397	Bacteria	Firmicutes	Bacilli	Lactobacillales	Enterococcaceae	Enterococcus	azikeevi/durans/faecalis/faecium/hirae/lactis/mundtii/raffinosus/ratti/thailandicus/villorum
1019878	Veillonella dispar/parvula	3.24978	0.438887	6.8231e-11	0.0369743	Bacteria	Firmicutes	Negativicutes	Selenomonadales	Veillonellaceae	Veillonella	dispar/parvula
297045	Ruminiclostridium_9	0.995373	0.255712	0.00275622	0.0304257	Bacteria	Firmicutes	Clostridia	Clostridiales	Ruminococcaceae	Ruminiclostridium_9	NA
4338624	Sutterella	2.01165	0.636825	0.0195587	0.0284068	Bacteria	Proteobacteria	Gammaproteobacteria	Betaproteobacteriales	Burkholderiaceae	Sutterella	NA
322464	Intestinimonas	0.9923	0.287082	0.00930221	0.0283159	Bacteria	Firmicutes	Clostridia	Clostridiales	Ruminococcaceae	Intestinimonas	NA
189899	Negativibacillus	1.56452	0.532219	0.0355098	0.0279056	Bacteria	Firmicutes	Clostridia	Clostridiales	Ruminococcaceae	Negativibacillus	NA
586166	Lactobacillus delbrueckii	1.49769	0.459789	0.0165086	0.0266062	Bacteria	Firmicutes	Bacilli	Lactobacillales	Lactobacillaceae	Lactobacillus	delbrueckii
212532	[Family]Ruminococcaceae	1.69777	0.338955	5.01187e-05	0.0253602	Bacteria	Firmicutes	Clostridia	Clostridiales	Ruminococcaceae	NA	NA
573110	[Family]Lachnospiraceae	1.15841	0.40878	0.0459501	0.024693	Bacteria	Firmicutes	Clostridia	Clostridiales	Lachnospiraceae	NA	NA
319275	Faecalibacterium	0.762689	0.210378	0.00606848	0.0245449	Bacteria	Firmicutes	Clostridia	Clostridiales	Ruminococcaceae	Faecalibacterium	NA
366846	Blautia	0.974005	0.261011	0.00435265	0.0238988	Bacteria	Firmicutes	Clostridia	Clostridiales	Lachnospiraceae	Blautia	NA
86428	Veillonella atypica	2.13765	0.442307	9.96689e-05	0.0233443	Bacteria	Firmicutes	Negativicutes	Selenomonadales	Veillonellaceae	Veillonella	atypica
360553	[Family]Lachnospiraceae	1.15426	0.275707	0.00119114	0.0230144	Bacteria	Firmicutes	Clostridia	Clostridiales	Lachnospiraceae	NA	NA
177113	Ruminiclostridium_9	1.21406	0.425184	0.0445909	0.021923	Bacteria	Firmicutes	Clostridia	Clostridiales	Ruminococcaceae	Ruminiclostridium_9	NA
276561	[Family]Ruminococcaceae	-0.746703	0.260534	0.0434035	0.0210444	Bacteria	Firmicutes	Clostridia	Clostridiales	Ruminococcaceae	NA	NA
583134	Ruminococcaceae_UCG-005	0.784827	0.242637	0.0169287	0.0207506	Bacteria	Firmicutes	Clostridia	Clostridiales	Ruminococcaceae	Ruminococcaceae_UCG-005	NA
628226	Intestinibacter bartlettii	1.0373	0.298336	0.0088787	0.0201188	Bacteria	Firmicutes	Clostridia	Clostridiales	Peptostreptococcaceae	Intestinibacter	bartlettii
538223	Lactobacillus acidophilus/casei/crispatus/kitasatonis	1.33507	0.468075	0.0447339	0.0185824	Bacteria	Firmicutes	Bacilli	Lactobacillales	Lactobacillaceae	Lactobacillus	acidophilus/casei/crispatus/kitasatonis
168071	[Family]Lachnospiraceae	0.595998	0.206018	0.0403976	0.0182167	Bacteria	Firmicutes	Clostridia	Clostridiales	Lachnospiraceae	NA	NA
306124	Mitsuokella	1.43712	0.36968	0.00276525	0.0178994	Bacteria	Firmicutes	Negativicutes	Selenomonadales	Veillonellaceae	Mitsuokella	NA
185583	Subdoligranulum	1.07926	0.281628	0.0032393	0.0167346	Bacteria	Firmicutes	Clostridia	Clostridiales	Ruminococcaceae	Subdoligranulum	NA
3671383	Bacteroides	1.1546	0.328244	0.00797449	0.0163818	Bacteria	Bacteroidetes	Bacteroidia	Bacteroidales	Bacteroidaceae	Bacteroides	NA
197072	Bacteroides	2.12526	0.399025	1.1151e-05	0.0149436	Bacteria	Bacteroidetes	Bacteroidia	Bacteroidales	Bacteroidaceae	Bacteroides	NA
4315782	[Family]Ruminococcaceae	-2.47323	0.773088	0.018313	0.0146782	Bacteria	Firmicutes	Clostridia	Clostridiales	Ruminococcaceae	NA	NA
300855	Family_XIII_AD3011_group	-0.796683	0.254346	0.0207607	0.0142405	Bacteria	Firmicutes	Clostridia	Clostridiales	Family_XIII	Family_XIII_AD3011_group	NA
410242	Christensenellaceae_R-7_group	1.73012	0.464253	0.00437546	0.0137476	Bacteria	Firmicutes	Clostridia	Clostridiales	Christensenellaceae	Christensenellaceae_R-7_group	NA
71331	Bacteroides	1.70146	0.354465	0.000112184	0.013381	Bacteria	Bacteroidetes	Bacteroidia	Bacteroidales	Bacteroidaceae	Bacteroides	NA
336710	Bacteroides	1.0526	0.314064	0.0126313	0.0130034	Bacteria	Bacteroidetes	Bacteroidia	Bacteroidales	Bacteroidaceae	Bacteroides	NA
denovo15790	Lactobacillus	1.11837	0.380279	0.0355098	0.0129625	Bacteria	Firmicutes	Bacilli	Lactobacillales	Lactobacillaceae	Lactobacillus	NA
4308811	Senegalimassilia	0.978993	0.324427	0.0287275	0.0128135	Bacteria	Actinobacteria	Coriobacteriia	Coriobacteriales	Eggerthellaceae	Senegalimassilia	NA
3801267	Veillonella parvula	4.24571	0.559883	2.62287e-11	0.0126107	Bacteria	Firmicutes	Negativicutes	Selenomonadales	Veillonellaceae	Veillonella	parvula
2662130	Veillonella tobetsuensis	1.59792	0.387456	0.00143471	0.01222	Bacteria	Firmicutes	Negativicutes	Selenomonadales	Veillonellaceae	Veillonella	tobetsuensis
368698	Lachnoclostridium	1.17007	0.292621	0.00206576	0.0116401	Bacteria	Firmicutes	Clostridia	Clostridiales	Lachnospiraceae	Lachnoclostridium	NA
denovo235834	Subdoligranulum	1.11158	0.381113	0.0377061	0.0115558	Bacteria	Firmicutes	Clostridia	Clostridiales	Ruminococcaceae	Subdoligranulum	NA
759751	Lachnoclostridium	1.51551	0.238593	5.51643e-08	0.0104693	Bacteria	Firmicutes	Clostridia	Clostridiales	Lachnospiraceae	Lachnoclostridium	NA
659361	Tyzzerella_4 nexilis	-2.41653	0.818331	0.0344841	0.00973819	Bacteria	Firmicutes	Clostridia	Clostridiales	Lachnospiraceae	Tyzzerella_4	nexilis
577512	Ruminococcaceae_UCG-014	2.31588	0.498906	0.000202769	0.00935793	Bacteria	Firmicutes	Clostridia	Clostridiales	Ruminococcaceae	Ruminococcaceae_UCG-014	NA
583656	Bacteroides nordii	-1.75176	0.375944	0.000197178	0.00919846	Bacteria	Bacteroidetes	Bacteroidia	Bacteroidales	Bacteroidaceae	Bacteroides	nordii
181035	Negativibacillus	1.40095	0.468578	0.031028	0.00904216	Bacteria	Firmicutes	Clostridia	Clostridiales	Ruminococcaceae	Negativibacillus	NA
583256	Faecalibacterium	-1.7176	0.271446	5.53562e-08	0.008679	Bacteria	Firmicutes	Clostridia	Clostridiales	Ruminococcaceae	Faecalibacterium	NA
211935	Agathobacter	-1.04159	0.320284	0.0165535	0.00856909	Bacteria	Firmicutes	Clostridia	Clostridiales	Lachnospiraceae	Agathobacter	NA
4192048	Veillonella	2.68371	0.49542	8.57158e-06	0.0084487	Bacteria	Firmicutes	Negativicutes	Selenomonadales	Veillonellaceae	Veillonella	NA
525215	Faecalibacterium	0.818479	0.229863	0.00719313	0.00817329	Bacteria	Firmicutes	Clostridia	Clostridiales	Ruminococcaceae	Faecalibacterium	NA
315223	Anaerotruncus colihominis	1.90131	0.452633	0.00115084	0.00775438	Bacteria	Firmicutes	Clostridia	Clostridiales	Ruminococcaceae	Anaerotruncus	colihominis
denovo89857	[Family]Lachnospiraceae	2.61859	0.665657	0.00240889	0.00708817	Bacteria	Firmicutes	Clostridia	Clostridiales	Lachnospiraceae	NA	NA
306699	Intestinimonas	0.914714	0.298367	0.024995	0.00703613	Bacteria	Firmicutes	Clostridia	Clostridiales	Ruminococcaceae	Intestinimonas	NA
322835	Lachnospira	0.870978	0.254441	0.0102481	0.00691997	Bacteria	Firmicutes	Clostridia	Clostridiales	Lachnospiraceae	Lachnospira	NA
denovo205283	Megasphaera	1.24702	0.407543	0.0251523	0.00690178	Bacteria	Firmicutes	Negativicutes	Selenomonadales	Veillonellaceae	Megasphaera	NA
560336	Bacteroides	1.17606	0.372166	0.0195587	0.00664976	Bacteria	Bacteroidetes	Bacteroidia	Bacteroidales	Bacteroidaceae	Bacteroides	NA
359175	Subdoligranulum	0.929514	0.276391	0.0122396	0.00645968	Bacteria	Firmicutes	Clostridia	Clostridiales	Ruminococcaceae	Subdoligranulum	NA
denovo75302	Faecalibacterium	1.2255	0.309674	0.00222455	0.00625674	Bacteria	Firmicutes	Clostridia	Clostridiales	Ruminococcaceae	Faecalibacterium	NA
denovo220394	Faecalibacterium	1.10353	0.276855	0.00209164	0.00611128	Bacteria	Firmicutes	Clostridia	Clostridiales	Ruminococcaceae	Faecalibacterium	NA
362793	Oscillibacter	1.67961	0.478766	0.00816245	0.00604759	Bacteria	Firmicutes	Clostridia	Clostridiales	Ruminococcaceae	Oscillibacter	NA
577170	Bacteroides	1.45858	0.433058	0.0121417	0.00604006	Bacteria	Bacteroidetes	Bacteroidia	Bacteroidales	Bacteroidaceae	Bacteroides	NA
denovo166363	[Family]Ruminococcaceae	1.39334	0.49177	0.0459501	0.005907	Bacteria	Firmicutes	Clostridia	Clostridiales	Ruminococcaceae	NA	NA
536612	Rhodococcus	1.28034	0.336813	0.00349919	0.00588018	Bacteria	Actinobacteria	Actinobacteria	Corynebacteriales	Nocardiaceae	Rhodococcus	NA
580521	Butyricicoccus desmolans	1.28474	0.400378	0.0178906	0.00569304	Bacteria	Firmicutes	Clostridia	Clostridiales	Ruminococcaceae	Butyricicoccus	desmolans
188735	Bacteroides	1.47488	0.489377	0.0288817	0.00565281	Bacteria	Bacteroidetes	Bacteroidia	Bacteroidales	Bacteroidaceae	Bacteroides	NA
4326870	Dialister	1.64924	0.516288	0.018321	0.00560138	Bacteria	Firmicutes	Negativicutes	Selenomonadales	Veillonellaceae	Dialister	NA
524444	Blautia	0.958157	0.295267	0.0167631	0.00543202	Bacteria	Firmicutes	Clostridia	Clostridiales	Lachnospiraceae	Blautia	NA
177670	Lachnoclostridium	0.772021	0.250291	0.023855	0.00507665	Bacteria	Firmicutes	Clostridia	Clostridiales	Lachnospiraceae	Lachnoclostridium	NA
177679	[Family]Muribaculaceae	-1.4553	0.453474	0.0178906	0.00483988	Bacteria	Bacteroidetes	Bacteroidia	Bacteroidales	Muribaculaceae	NA	NA
537548	Eisenbergiella	2.21907	0.467364	0.000133158	0.00479811	Bacteria	Firmicutes	Clostridia	Clostridiales	Lachnospiraceae	Eisenbergiella	NA
537661	[Family]Lachnospiraceae	1.6518	0.443944	0.00441537	0.00467735	Bacteria	Firmicutes	Clostridia	Clostridiales	Lachnospiraceae	NA	NA
131660	Lactobacillus delbrueckii	2.41501	0.67999	0.00735724	0.00464263	Bacteria	Firmicutes	Bacilli	Lactobacillales	Lactobacillaceae	Lactobacillus	delbrueckii
275845	Lactobacillus delbrueckii/fermentum/ingluviei/oris/parabuchneri/plantarum	2.04758	0.574039	0.00711304	0.00461875	Bacteria	Firmicutes	Bacilli	Lactobacillales	Lactobacillaceae	Lactobacillus	delbrueckii/fermentum/ingluviei/oris/parabuchneri/plantarum
4358602	Lactobacillus	1.88275	0.582588	0.0169445	0.00455783	Bacteria	Firmicutes	Bacilli	Lactobacillales	Lactobacillaceae	Lactobacillus	NA
196553	Ruminiclostridium_9	3.16867	0.648739	8.07325e-05	0.00447416	Bacteria	Firmicutes	Clostridia	Clostridiales	Ruminococcaceae	Ruminiclostridium_9	NA
370086	[Family]Ruminococcaceae	0.958327	0.341977	0.049652	0.00434545	Bacteria	Firmicutes	Clostridia	Clostridiales	Ruminococcaceae	NA	NA
358410	Subdoligranulum	1.20539	0.30219	0.00209164	0.00416191	Bacteria	Firmicutes	Clostridia	Clostridiales	Ruminococcaceae	Subdoligranulum	NA
361702	Ruminiclostridium_5	1.39114	0.361022	0.00304801	0.00413677	Bacteria	Firmicutes	Clostridia	Clostridiales	Ruminococcaceae	Ruminiclostridium_5	NA
233953	Erysipelatoclostridium	2.03058	0.638977	0.018923	0.00406661	Bacteria	Firmicutes	Erysipelotrichia	Erysipelotrichales	Erysipelotrichaceae	Erysipelatoclostridium	NA
235262	Bifidobacterium adolescentis/faecale/stercoris	1.09025	0.383253	0.0452066	0.00386686	Bacteria	Actinobacteria	Actinobacteria	Bifidobacteriales	Bifidobacteriaceae	Bifidobacterium	adolescentis/faecale/stercoris
197204	Subdoligranulum	1.33128	0.326993	0.00165358	0.00374758	Bacteria	Firmicutes	Clostridia	Clostridiales	Ruminococcaceae	Subdoligranulum	NA
535601	Lachnoclostridium	1.75938	0.628632	0.0498904	0.00345903	Bacteria	Firmicutes	Clostridia	Clostridiales	Lachnospiraceae	Lachnoclostridium	NA
819181	Ruminococcaceae_UCG-002	-1.04279	0.337763	0.0238058	0.0032826	Bacteria	Firmicutes	Clostridia	Clostridiales	Ruminococcaceae	Ruminococcaceae_UCG-002	NA
593008	Christensenellaceae_R-7_group	-1.71823	0.539965	0.0188012	0.00326015	Bacteria	Firmicutes	Clostridia	Clostridiales	Christensenellaceae	Christensenellaceae_R-7_group	NA
197760	Roseburia	1.07153	0.307528	0.00882423	0.00321508	Bacteria	Firmicutes	Clostridia	Clostridiales	Lachnospiraceae	Roseburia	NA
372906	[Family]Lachnospiraceae	1.61299	0.521506	0.0235392	0.00320736	Bacteria	Firmicutes	Clostridia	Clostridiales	Lachnospiraceae	NA	NA
denovo40176	Megasphaera	1.03786	0.366767	0.0461707	0.00314143	Bacteria	Firmicutes	Negativicutes	Selenomonadales	Veillonellaceae	Megasphaera	NA
358781	[Family]Ruminococcaceae	1.24859	0.396718	0.0200318	0.00303737	Bacteria	Firmicutes	Clostridia	Clostridiales	Ruminococcaceae	NA	NA
denovo32180	Ruminococcaceae_UCG-010	-2.01	0.712849	0.0473428	0.00299645	Bacteria	Firmicutes	Clostridia	Clostridiales	Ruminococcaceae	Ruminococcaceae_UCG-010	NA
573976	Rhodococcus	1.31557	0.39649	0.0138291	0.0029721	Bacteria	Actinobacteria	Actinobacteria	Corynebacteriales	Nocardiaceae	Rhodococcus	NA
332584	Lachnoclostridium	1.9383	0.472274	0.00150324	0.00296669	Bacteria	Firmicutes	Clostridia	Clostridiales	Lachnospiraceae	Lachnoclostridium	NA
denovo86547	Megasphaera	1.37743	0.420833	0.0159146	0.00294379	Bacteria	Firmicutes	Negativicutes	Selenomonadales	Veillonellaceae	Megasphaera	NA
587269	Blautia	2.87316	0.797727	0.00638911	0.00293847	Bacteria	Firmicutes	Clostridia	Clostridiales	Lachnospiraceae	Blautia	NA
denovo208989	Megasphaera	1.86956	0.453687	0.00143471	0.00287198	Bacteria	Firmicutes	Negativicutes	Selenomonadales	Veillonellaceae	Megasphaera	NA
287514	Collinsella	1.43096	0.46536	0.0244468	0.00287089	Bacteria	Actinobacteria	Coriobacteriia	Coriobacteriales	Coriobacteriaceae	Collinsella	NA
denovo173415	Mitsuokella	1.69411	0.595258	0.0452066	0.0027589	Bacteria	Firmicutes	Negativicutes	Selenomonadales	Veillonellaceae	Mitsuokella	NA
4369131	[Family]Peptococcaceae	1.45104	0.45796	0.0193852	0.0027163	Bacteria	Firmicutes	Clostridia	Clostridiales	Peptococcaceae	NA	NA
denovo115546	Bacteroides	1.44998	0.381184	0.00349919	0.00262638	Bacteria	Bacteroidetes	Bacteroidia	Bacteroidales	Bacteroidaceae	Bacteroides	NA
denovo91833	Holdemanella	1.47411	0.426641	0.00930221	0.00257881	Bacteria	Firmicutes	Erysipelotrichia	Erysipelotrichales	Erysipelotrichaceae	Holdemanella	NA
denovo164513	[Family]Lachnospiraceae	1.14596	0.399067	0.0429374	0.0024072	Bacteria	Firmicutes	Clostridia	Clostridiales	Lachnospiraceae	NA	NA
98258	[Order]Obscuribacterales	2.21279	0.570548	0.00282127	0.00233835	Bacteria	Cyanobacteria	Melainabacteria	Obscuribacterales	NA	NA	NA
538000	Enterobacter	2.30389	0.5807	0.0022165	0.00227935	Bacteria	Proteobacteria	Gammaproteobacteria	Enterobacteriales	Enterobacteriaceae	Enterobacter	NA
548021	Eisenbergiella	2.2196	0.744087	0.0315004	0.0022461	Bacteria	Firmicutes	Clostridia	Clostridiales	Lachnospiraceae	Eisenbergiella	NA
denovo47307	Bacteroides	1.76845	0.509114	0.0088787	0.00217294	Bacteria	Bacteroidetes	Bacteroidia	Bacteroidales	Bacteroidaceae	Bacteroides	NA
179319	[Family]Lachnospiraceae	1.92525	0.568194	0.0115158	0.0020736	Bacteria	Firmicutes	Clostridia	Clostridiales	Lachnospiraceae	NA	NA
4397092	Senegalimassilia	1.7399	0.432632	0.00191313	0.00201156	Bacteria	Actinobacteria	Coriobacteriia	Coriobacteriales	Eggerthellaceae	Senegalimassilia	NA
1084865	Staphylococcus epidermidis/haemolyticus/hominis	2.4703	0.611085	0.00182878	0.00194598	Bacteria	Firmicutes	Bacilli	Bacillales	Staphylococcaceae	Staphylococcus	epidermidis/haemolyticus/hominis
199476	Blautia	1.25633	0.38209	0.0152399	0.00163385	Bacteria	Firmicutes	Clostridia	Clostridiales	Lachnospiraceae	Blautia	NA
