# Supplementary material for: Trans-ethnic gut microbial signatures of prediabetic subjects from India and Denmark
Source: Genome Med. 2021 Mar 3;13:36. doi: 10.1186/s13073-021-00851-9 (PMC7931552; doi:10.1186/s13073-021-00851-9)
Supplement: Supplementary file 10 — Additional file 10: Table S8. Differentially abundant OTUs between NG and PD subjects of Indian cohort. Table S8A: Differentially abundant OTUs between NG and PD subjects, belonging to the Indian cohort, identified using a negative binomial Wald test. A positive log2 fold change value indicates higher relative abundance of the OTU in PD subjects and vice-versa. P-values were adjusted for multiple testing using Benjamini-Hochberg correction. Significantly (padj < 0.05) discriminating OTUs are listed in Table. The negative bionomial Wald test results for the same OTUs from the Danish cohort are also indicated for ease in comparison. ‘NA’ in the rightmost column indicate absence (or limited abundance) of the OTU in the Danish cohort. The complete Taxonomic Lineage of each OTU is also provided in rightmost columns. Table S8B: Differentially abundant OTUs between NG and PD subjects, belonging to the Indian cohort, identified after correcting for covariates (age, gender, waist-to-hip ratio, Systolic BP, IL6, TNFα, LBP and IAP) using a negative binomial Wald test. A positive log2 fold change value indicates higher relative abundance of the OTU in PD subjects and vice-versa. P-values were adjusted for multiple testing using Benjamini-Hochberg correction. Significantly (padj < 0.05) discriminating OTUs are listed in Table. The negative bionomial Wald test results for the same OTUs from the Danish cohort are also indicated for ease in comparison. ‘NA’ in the rightmost column indicate absence (or limited abundance) of the OTU in the Danish cohort. The complete Taxonomic Lineage of each OTU is also provided in rightmost columns. [file 13073_2021_851_MOESM10_ESM.xlsx]

## Sheet: Table S8A
Table S8A: Differentially abundant OTUs between NG and PD subjects, belonging to the Indian cohort, identified using a negative binomial Wald test. A positive Log2 Fold change value indicates higher relative abundance of the OTU in PD subjects and vice-versa. P-values were adjusted for multiple testing using Benjamini-Hochberg correction. Significantly (padj<0.05) discriminating OTUs are listed i…
OTU ID	Taxonomic Affiliation	Indian				Danish				Lineage
		log2FoldChange	Log2 FC Standard Error	BH adjusted p value	Mean % Abundance	log2FoldChange	Log2 FC Standard Error	BH adjusted p value	Mean % Abundance	Kingdom	Phylum	Class	Order	Family	Genus	Species
1121530	Lactobacillus ruminis	1.69525	0.298968	1.56322e-06	2.8598	-0.549963	0.805404	0.79927	0.0640554	Bacteria	Firmicutes	Bacilli	Lactobacillales	Lactobacillaceae	Lactobacillus	ruminis
817140	Megasphaera elsdenii	0.940318	0.315894	0.0472171	2.24442	2.34905	1.21274	0.319187	0.0282469	Bacteria	Firmicutes	Negativicutes	Selenomonadales	Veillonellaceae	Megasphaera	elsdenii
370183	Blautia	0.778886	0.214042	0.00907868	0.937319	-0.148833	0.259828	0.844835	0.176291	Bacteria	Firmicutes	Clostridia	Clostridiales	Lachnospiraceae	Blautia	NA
780650	Clostridium_sensu_stricto_1	0.958399	0.289158	0.0211198	0.826205	0.829568	0.321811	0.146392	0.106094	Bacteria	Firmicutes	Clostridia	Clostridiales	Clostridiaceae_1	Clostridium_sensu_stricto_1	NA
264967	Megasphaera	2.70064	0.417728	1.53913e-08	0.683406	0.1234	1.52549	NA	0.000286746	Bacteria	Firmicutes	Negativicutes	Selenomonadales	Veillonellaceae	Megasphaera	NA
361811	Subdoligranulum	1.64427	0.254713	1.53913e-08	0.546342	0.262079	0.225898	0.631572	2.31105	Bacteria	Firmicutes	Clostridia	Clostridiales	Ruminococcaceae	Subdoligranulum	NA
1111294	Escherichia/Shigella albertii/boydii/coli/dysenteriae/fergusonii/flexneri/sonnei/vulneris	3.01482	0.363773	4.11766e-14	0.529439	-0.118055	0.387198	0.9126	0.225622	Bacteria	Proteobacteria	Gammaproteobacteria	Enterobacteriales	Enterobacteriaceae	Escherichia/Shigella	albertii/boydii/coli/dysenteriae/fergusonii/flexneri/sonnei/vulneris
661229	GKS98_freshwater_group	1.90294	0.570833	0.0203739	0.43337	-0.528283	1.65972	NA	0.00225444	Bacteria	Proteobacteria	Gammaproteobacteria	Betaproteobacteriales	Burkholderiaceae	GKS98_freshwater_group	NA
333178	Lactobacillus ruminis	1.45997	0.352855	0.0017258	0.398505	-1.21259	1.15317	0.675751	0.00901559	Bacteria	Firmicutes	Bacilli	Lactobacillales	Lactobacillaceae	Lactobacillus	ruminis
1105343	Ruminococcaceae_UCG-013	1.24235	0.371957	0.020246	0.340052	0.79223	0.223065	0.0164315	0.230791	Bacteria	Firmicutes	Clostridia	Clostridiales	Ruminococcaceae	Ruminococcaceae_UCG-013	NA
583746	Dialister succinatiphilus	1.32165	0.443099	0.0470739	0.335669	-1.91376	1.01302	0.333753	0.0961246	Bacteria	Firmicutes	Negativicutes	Selenomonadales	Veillonellaceae	Dialister	succinatiphilus
1767788	Vibrio cholerae	4.6414	0.89942	2.19581e-05	0.305346	2.1842	0.811402	0.119768	0.00482134	Bacteria	Proteobacteria	Gammaproteobacteria	Vibrionales	Vibrionaceae	Vibrio	cholerae
363400	Fusicatenibacter saccharivorans	0.795902	0.229507	0.0149609	0.287154	0.326391	0.242704	0.566455	0.267295	Bacteria	Firmicutes	Clostridia	Clostridiales	Lachnospiraceae	Fusicatenibacter	saccharivorans
denovo49732	Lactobacillus	2.23333	0.378403	4.2682e-07	0.262964	-0.777825	0.970831	0.765549	0.00271487	Bacteria	Firmicutes	Bacilli	Lactobacillales	Lactobacillaceae	Lactobacillus	NA
292057	Lactobacillus phage/reuteri/salivarius	1.80884	0.562993	0.0279672	0.233301	1.0336	1.26913	NA	0.00145411	Bacteria	Firmicutes	Bacilli	Lactobacillales	Lactobacillaceae	Lactobacillus	phage/reuteri/salivarius
561171	[Family]Lachnospiraceae	0.980536	0.317893	0.0377628	0.196668	0.286484	0.645203	0.88113	0.0128055	Bacteria	Firmicutes	Clostridia	Clostridiales	Lachnospiraceae	NA	NA
813217	Klebsiella aerogenes/oxytoca/pneumoniae	1.25641	0.363339	0.0150236	0.179705	0.592125	0.770088	0.773548	0.016274	Bacteria	Proteobacteria	Gammaproteobacteria	Enterobacteriales	Enterobacteriaceae	Klebsiella	aerogenes/oxytoca/pneumoniae
355307	Subdoligranulum	1.43377	0.271239	1.27331e-05	0.164519	0.463963	0.24141	0.323607	0.457291	Bacteria	Firmicutes	Clostridia	Clostridiales	Ruminococcaceae	Subdoligranulum	NA
558264	Achromobacter insolitus/xylosoxidans	1.68292	0.431676	0.00372934	0.142872	0.181618	1.65989	NA	3.98286e-05	Bacteria	Proteobacteria	Gammaproteobacteria	Betaproteobacteriales	Burkholderiaceae	Achromobacter	insolitus/xylosoxidans
328283	Streptococcus	1.91148	0.464083	0.00181011	0.13974	0.62618	1.6597	NA	0.00156761	Bacteria	Firmicutes	Bacilli	Lactobacillales	Streptococcaceae	Streptococcus	NA
366771	Blautia	0.819208	0.269339	0.0419536	0.134788	0.0775699	0.311003	0.928031	0.0484531	Bacteria	Firmicutes	Clostridia	Clostridiales	Lachnospiraceae	Blautia	NA
516792	Blautia faecis	1.1345	0.242242	0.000211834	0.111477	-0.00320257	0.236629	0.996193	0.11441	Bacteria	Firmicutes	Clostridia	Clostridiales	Lachnospiraceae	Blautia	faecis
335701	[Family]Lachnospiraceae	2.57797	0.634781	0.00217565	0.0882738	0.563766	0.723685	0.768484	0.039496	Bacteria	Firmicutes	Clostridia	Clostridiales	Lachnospiraceae	NA	NA
338757	Lactobacillus fermentum/mucosae	3.65835	0.582183	4.28154e-08	0.0813709	1.49915	1.20454	NA	0.00478202	Bacteria	Firmicutes	Bacilli	Lactobacillales	Lactobacillaceae	Lactobacillus	fermentum/mucosae
353292	Lachnospiraceae_NK4A136_group	1.11653	0.319401	0.0137606	0.0793393	0.169463	0.262802	0.819349	0.259825	Bacteria	Firmicutes	Clostridia	Clostridiales	Lachnospiraceae	Lachnospiraceae_NK4A136_group	NA
2280817	Prevotella_9	1.33918	0.429752	0.0352794	0.0782329	-0.545813	0.758317	0.794151	0.0108307	Bacteria	Bacteroidetes	Bacteroidia	Bacteroidales	Prevotellaceae	Prevotella_9	NA
299879	Weissella cibaria/confusa/koreensis	1.34969	0.433643	0.0352794	0.0739408	0.107266	1.65991	NA	1.87491e-05	Bacteria	Firmicutes	Bacilli	Lactobacillales	Leuconostocaceae	Weissella	cibaria/confusa/koreensis
766768	Enterococcus azikeevi/durans/faecalis/faecium/hirae/lactis/mundtii/raffinosus/ratti/thailandicus/villorum	3.91082	0.5239	1.6992e-11	0.0669664	1.63875	1.52405	NA	0.00773182	Bacteria	Firmicutes	Bacilli	Lactobacillales	Enterococcaceae	Enterococcus	azikeevi/durans/faecalis/faecium/hirae/lactis/mundtii/raffinosus/ratti/thailandicus/villorum
551822	Intestinibacter bartlettii	1.23798	0.363051	0.0174817	0.0605937	0.999679	0.381683	0.131394	0.069148	Bacteria	Firmicutes	Clostridia	Clostridiales	Peptostreptococcaceae	Intestinibacter	bartlettii
342427	Veillonella dispar	3.98461	0.469831	1.06178e-14	0.0600061	-0.232638	0.496543	0.875193	0.0248821	Bacteria	Firmicutes	Negativicutes	Selenomonadales	Veillonellaceae	Veillonella	dispar
1019878	Veillonella dispar/parvula	5.58276	0.602602	2.79687e-17	0.0575894	0.289485	0.528657	0.852562	0.0148469	Bacteria	Firmicutes	Negativicutes	Selenomonadales	Veillonellaceae	Veillonella	dispar/parvula
336133	Blautia	1.03828	0.28991	0.0105942	0.0554886	-0.590993	0.371885	0.461104	0.0162275	Bacteria	Firmicutes	Clostridia	Clostridiales	Lachnospiraceae	Blautia	NA
586166	Lactobacillus delbrueckii	4.76602	0.616785	3.13518e-12	0.0512688	-0.0603574	1.65987	NA	0.000134449	Bacteria	Firmicutes	Bacilli	Lactobacillales	Lactobacillaceae	Lactobacillus	delbrueckii
52166	Megasphaera	1.63236	0.333798	7.97794e-05	0.0392334	0.114869	1.55566	NA	0.000306566	Bacteria	Firmicutes	Negativicutes	Selenomonadales	Veillonellaceae	Megasphaera	NA
701221	Roseburia	0.641837	0.214162	0.0457456	0.0390278	0.176852	0.235326	0.78101	0.0285875	Bacteria	Firmicutes	Clostridia	Clostridiales	Lachnospiraceae	Roseburia	NA
86428	Veillonella atypica	2.77152	0.595216	0.000229514	0.0327634	0.84208	0.529186	0.460501	0.0132342	Bacteria	Firmicutes	Negativicutes	Selenomonadales	Veillonellaceae	Veillonella	atypica
530094	Faecalibacterium	1.20779	0.303462	0.00280733	0.0322044	0.151396	0.287774	0.855636	0.0651531	Bacteria	Firmicutes	Clostridia	Clostridiales	Ruminococcaceae	Faecalibacterium	NA
816299	Olsenella	1.60504	0.500706	0.0282681	0.0313932	1.05878	1.44678	NA	0.00109073	Bacteria	Actinobacteria	Coriobacteriia	Coriobacteriales	Atopobiaceae	Olsenella	NA
526358	Faecalibacterium	-1.40232	0.342975	0.00199553	0.0271766	0.254928	0.278642	0.72473	0.010848	Bacteria	Firmicutes	Clostridia	Clostridiales	Ruminococcaceae	Faecalibacterium	NA
363017	Ruminococcaceae_UCG-002	-1.25604	0.284334	0.000569591	0.0253989	-0.579166	0.242716	0.189809	0.0555613	Bacteria	Firmicutes	Clostridia	Clostridiales	Ruminococcaceae	Ruminococcaceae_UCG-002	NA
denovo15790	Lactobacillus	1.86788	0.437145	0.00101904	0.0248161	-0.433331	1.6597	NA	0.000239415	Bacteria	Firmicutes	Bacilli	Lactobacillales	Lactobacillaceae	Lactobacillus	NA
3801267	Veillonella parvula	6.68872	0.785587	1.06178e-14	0.0216303	-0.879161	0.608655	0.520897	0.00292956	Bacteria	Firmicutes	Negativicutes	Selenomonadales	Veillonellaceae	Veillonella	parvula
585989	Phascolarctobacterium succinatutens	2.7857	0.909244	0.039705	0.0199217	-0.0958873	0.73176	0.964456	0.112329	Bacteria	Firmicutes	Negativicutes	Selenomonadales	Acidaminococcaceae	Phascolarctobacterium	succinatutens
519766	Alloprevotella	2.45848	0.772426	0.0301442	0.0191803	0.388465	1.52004	0.928031	0.0149708	Bacteria	Bacteroidetes	Bacteroidia	Bacteroidales	Prevotellaceae	Alloprevotella	NA
denovo117286	Dialister	1.99843	0.618424	0.0266075	0.0184284	0.892774	1.3454	NA	0.000533067	Bacteria	Firmicutes	Negativicutes	Selenomonadales	Veillonellaceae	Dialister	NA
319275	Faecalibacterium	1.12895	0.28477	0.0029145	0.0176539	0.0465277	0.300186	0.957218	0.0319415	Bacteria	Firmicutes	Clostridia	Clostridiales	Ruminococcaceae	Faecalibacterium	NA
211935	Agathobacter	-1.43282	0.44199	0.0264698	0.0141759	-0.472983	0.406898	0.631572	0.00255096	Bacteria	Firmicutes	Clostridia	Clostridiales	Lachnospiraceae	Agathobacter	NA
4192048	Veillonella	5.0894	0.670764	7.7532e-12	0.0133009	0.267305	0.627576	0.889355	0.00324057	Bacteria	Firmicutes	Negativicutes	Selenomonadales	Veillonellaceae	Veillonella	NA
denovo205283	Megasphaera	1.8986	0.474807	0.00275251	0.013238	-0.221719	1.65986	NA	0.000100763	Bacteria	Firmicutes	Negativicutes	Selenomonadales	Veillonellaceae	Megasphaera	NA
583256	Faecalibacterium	-2.83919	0.395596	1.27032e-10	0.0125594	-0.415398	0.343614	0.61505	0.00451394	Bacteria	Firmicutes	Clostridia	Clostridiales	Ruminococcaceae	Faecalibacterium	NA
560535	Subdoligranulum	1.00491	0.296331	0.0178753	0.012357	-0.301505	0.313654	0.707711	0.00862988	Bacteria	Firmicutes	Clostridia	Clostridiales	Ruminococcaceae	Subdoligranulum	NA
denovo195563	Olsenella	2.81329	0.850856	0.021389	0.011739	NA	NA	NA	0	Bacteria	Actinobacteria	Coriobacteriia	Coriobacteriales	Atopobiaceae	Olsenella	NA
525215	Faecalibacterium	1.39751	0.372065	0.00615253	0.0109168	0.0451243	0.188372	0.930332	0.00522848	Bacteria	Firmicutes	Clostridia	Clostridiales	Ruminococcaceae	Faecalibacterium	NA
370098	Lachnospira	1.11922	0.345894	0.0266075	0.00991134	0.483194	0.324327	0.497375	0.0153676	Bacteria	Firmicutes	Clostridia	Clostridiales	Lachnospiraceae	Lachnospira	NA
321743	Prevotella_9	-1.56123	0.458531	0.0174817	0.00966114	-0.869545	0.913966	NA	0.000411884	Bacteria	Bacteroidetes	Bacteroidia	Bacteroidales	Prevotellaceae	Prevotella_9	NA
denovo21120	Megasphaera	3.61501	0.783287	0.000266697	0.00924168	NA	NA	NA	0	Bacteria	Firmicutes	Negativicutes	Selenomonadales	Veillonellaceae	Megasphaera	NA
131660	Lactobacillus delbrueckii	4.09401	0.805506	3.12416e-05	0.00891162	0.150039	1.6599	NA	6.04762e-05	Bacteria	Firmicutes	Bacilli	Lactobacillales	Lactobacillaceae	Lactobacillus	delbrueckii
4358602	Lactobacillus	3.22023	0.705073	0.000306411	0.00859532	0.626926	1.65016	NA	0.000224157	Bacteria	Firmicutes	Bacilli	Lactobacillales	Lactobacillaceae	Lactobacillus	NA
denovo80429	Collinsella	1.27161	0.400676	0.0306644	0.00856865	-0.246507	0.709864	NA	0.000594944	Bacteria	Actinobacteria	Coriobacteriia	Coriobacteriales	Coriobacteriaceae	Collinsella	NA
176828	Senegalimassilia	1.40255	0.45807	0.039705	0.00793348	-0.213901	0.846269	NA	0.000698255	Bacteria	Actinobacteria	Coriobacteriia	Coriobacteriales	Eggerthellaceae	Senegalimassilia	NA
denovo253316	Faecalibacterium	2.21943	0.659702	0.0188677	0.00759025	-0.670659	0.712656	NA	0.000920283	Bacteria	Firmicutes	Clostridia	Clostridiales	Ruminococcaceae	Faecalibacterium	NA
denovo75302	Faecalibacterium	2.34752	0.562182	0.00151269	0.00715599	-0.0899578	0.306298	0.91755	0.00529151	Bacteria	Firmicutes	Clostridia	Clostridiales	Ruminococcaceae	Faecalibacterium	NA
denovo220394	Faecalibacterium	2.35273	0.512565	0.00028716	0.0069903	-0.357151	0.293574	0.614019	0.00516777	Bacteria	Firmicutes	Clostridia	Clostridiales	Ruminococcaceae	Faecalibacterium	NA
202162	Ruminococcus_1	2.31113	0.681989	0.0178753	0.00684079	-1.10879	0.685276	0.444309	0.0053065	Bacteria	Firmicutes	Clostridia	Clostridiales	Ruminococcaceae	Ruminococcus_1	NA
177679	[Family]Muribaculaceae	-1.8582	0.529206	0.0135295	0.00618688	-1.15792	0.81864	0.528292	0.00339406	Bacteria	Bacteroidetes	Bacteroidia	Bacteroidales	Muribaculaceae	NA	NA
denovo40176	Megasphaera	1.40972	0.423873	0.0206096	0.00606816	NA	NA	NA	0	Bacteria	Firmicutes	Negativicutes	Selenomonadales	Veillonellaceae	Megasphaera	NA
71331	Bacteroides	1.35194	0.448899	0.0442105	0.00578347	0.955875	0.414049	0.20474	0.0215358	Bacteria	Bacteroidetes	Bacteroidia	Bacteroidales	Bacteroidaceae	Bacteroides	NA
denovo86547	Megasphaera	1.89421	0.494554	0.00480605	0.00565468	0.107266	1.65991	NA	3.40266e-05	Bacteria	Firmicutes	Negativicutes	Selenomonadales	Veillonellaceae	Megasphaera	NA
denovo39884	Megasphaera	2.76192	0.893378	0.0373608	0.00564726	0.335313	1.65984	NA	0.00379551	Bacteria	Firmicutes	Negativicutes	Selenomonadales	Veillonellaceae	Megasphaera	NA
3910247	Alloprevotella	-2.75027	0.758148	0.00927055	0.00557547	0.569196	1.65924	NA	0.000875716	Bacteria	Bacteroidetes	Bacteroidia	Bacteroidales	Prevotellaceae	Alloprevotella	NA
denovo208989	Megasphaera	2.77916	0.53472	1.92122e-05	0.00554767	NA	NA	NA	0	Bacteria	Firmicutes	Negativicutes	Selenomonadales	Veillonellaceae	Megasphaera	NA
4295618	Prevotella_9	-1.6808	0.566531	0.0482107	0.00544648	0.0613902	1.63343	NA	9.21651e-05	Bacteria	Bacteroidetes	Bacteroidia	Bacteroidales	Prevotellaceae	Prevotella_9	NA
denovo166363	[Family]Ruminococcaceae	2.32069	0.778462	0.0470739	0.00544488	0.0928544	0.622536	0.957218	0.00640302	Bacteria	Firmicutes	Clostridia	Clostridiales	Ruminococcaceae	NA	NA
287514	Collinsella	2.5222	0.580356	0.000760544	0.00528256	-0.119819	0.869237	NA	0.000282305	Bacteria	Actinobacteria	Coriobacteriia	Coriobacteriales	Coriobacteriaceae	Collinsella	NA
197204	Subdoligranulum	1.94019	0.427567	0.000337829	0.00497832	-0.540241	0.579161	0.716247	0.00242655	Bacteria	Firmicutes	Clostridia	Clostridiales	Ruminococcaceae	Subdoligranulum	NA
denovo148	Megasphaera	1.88781	0.473775	0.00280733	0.00472191	-0.028041	1.65991	NA	2.7555e-05	Bacteria	Firmicutes	Negativicutes	Selenomonadales	Veillonellaceae	Megasphaera	NA
denovo48064	Megasphaera	1.33259	0.440683	0.0439277	0.0046889	-0.18101	1.65987	NA	9.51995e-05	Bacteria	Firmicutes	Negativicutes	Selenomonadales	Veillonellaceae	Megasphaera	NA
denovo164513	[Family]Lachnospiraceae	1.64627	0.470274	0.0137606	0.00457535	-0.0186841	1.65988	NA	8.00076e-05	Bacteria	Firmicutes	Clostridia	Clostridiales	Lachnospiraceae	NA	NA
denovo263511	Subdoligranulum	2.36986	0.633665	0.0064023	0.00386297	-0.399183	0.422383	0.709789	0.00891696	Bacteria	Firmicutes	Clostridia	Clostridiales	Ruminococcaceae	Subdoligranulum	NA
358410	Subdoligranulum	1.77781	0.49196	0.00956442	0.00374445	0.196025	0.360778	0.852562	0.00460999	Bacteria	Firmicutes	Clostridia	Clostridiales	Ruminococcaceae	Subdoligranulum	NA
denovo143775	Prevotella_9	-4.36325	1.19137	0.00848365	0.0037326	NA	NA	NA	0	Bacteria	Bacteroidetes	Bacteroidia	Bacteroidales	Prevotellaceae	Prevotella_9	NA
denovo9549	Megamonas	2.34361	0.743052	0.0323424	0.00300457	0.358346	1.47496	NA	0.000319587	Bacteria	Firmicutes	Negativicutes	Selenomonadales	Veillonellaceae	Megamonas	NA
denovo94756	Prevotella_9	-3.65806	1.17319	0.0352794	0.00283405	NA	NA	NA	0	Bacteria	Bacteroidetes	Bacteroidia	Bacteroidales	Prevotellaceae	Prevotella_9	NA
denovo230521	Ruminococcaceae_UCG-002	2.35766	0.783026	0.0442105	0.0027575	-0.910863	0.619668	0.507549	0.008465	Bacteria	Firmicutes	Clostridia	Clostridiales	Ruminococcaceae	Ruminococcaceae_UCG-002	NA
199476	Blautia	1.78595	0.473759	0.00597525	0.00250258	-0.0501458	0.626511	NA	0.000701384	Bacteria	Firmicutes	Clostridia	Clostridiales	Lachnospiraceae	Blautia	NA
denovo155083	Lachnospiraceae_NK4A136_group	2.9983	0.889908	0.0188581	0.00237984	-0.148405	0.666326	NA	0.00103048	Bacteria	Firmicutes	Clostridia	Clostridiales	Lachnospiraceae	Lachnospiraceae_NK4A136_group	NA
1084865	Staphylococcus epidermidis/haemolyticus/hominis	2.79286	0.808073	0.0150236	0.00180302	2.06188	0.875692	0.195841	0.00209943	Bacteria	Firmicutes	Bacilli	Bacillales	Staphylococcaceae	Staphylococcus	epidermidis/haemolyticus/hominis
184114	Subdoligranulum	1.41289	0.468133	0.0442105	0.00164849	-0.221243	0.440498	0.867737	0.0040504	Bacteria	Firmicutes	Clostridia	Clostridiales	Ruminococcaceae	Subdoligranulum	NA
denovo127729	[Family]Lachnospiraceae	2.59542	0.830686	0.0352794	0.00158831	-0.0549882	1.56955	NA	0.000148542	Bacteria	Firmicutes	Clostridia	Clostridiales	Lachnospiraceae	NA	NA

## Sheet: Table S8B
Table S8B: Differentially abundant OTUs between NG and PD subjects , belonging to the Indian cohort, identified after correcting for covariates (age, gender, waist-to-hip ratio, Systolic BP, IL6, TNFα, LBP and IAP) using a negative binomial Wald test. A positive Log2 Fold change value indicates higher relative abundance of the OTU in PD subjects and vice-versa. P-values were adjusted for multiple…
OTU ID	Taxonomic Affiliation	Indian				Danish				Lineage
		log2FoldChange	Log2 FC Standard Error	BH adjusted p value	Mean % Abundance	log2FoldChange	Log2 FC Standard Error	BH adjusted p value	Mean % Abundance	Kingdom	Phylum	Class	Order	Family	Genus	Species
588929	Prevotella_9	1.36502	0.347874	0.00198248	9.05518	0.784685	0.615221	0.617145	2.87001	Bacteria	Bacteroidetes	Bacteroidia	Bacteroidales	Prevotellaceae	Prevotella_9	NA
530653	Prevotella_9	1.57411	0.376439	0.000816242	3.56626	-0.706706	0.79532	0.775024	0.59729	Bacteria	Bacteroidetes	Bacteroidia	Bacteroidales	Prevotellaceae	Prevotella_9	NA
1121530	Lactobacillus ruminis	2.6839	0.375581	2.85169e-10	2.89149	0.32603	1.00596	0.947805	0.0640554	Bacteria	Firmicutes	Bacilli	Lactobacillales	Lactobacillaceae	Lactobacillus	ruminis
817140	Megasphaera elsdenii	1.36755	0.329523	0.000917137	2.26325	1.66901	1.36945	0.635904	0.0282469	Bacteria	Firmicutes	Negativicutes	Selenomonadales	Veillonellaceae	Megasphaera	elsdenii
368175	Collinsella aerofaciens	1.03305	0.289398	0.00592953	1.88844	-0.0956914	0.314617	0.955483	0.693286	Bacteria	Actinobacteria	Coriobacteriia	Coriobacteriales	Coriobacteriaceae	Collinsella	aerofaciens
708680	Roseburia faecis	1.08964	0.212775	1.51536e-05	1.879	-0.748348	0.202211	0.0161376	1.16433	Bacteria	Firmicutes	Clostridia	Clostridiales	Lachnospiraceae	Roseburia	faecis
349024	Streptococcus equinus/gallolyticus/infantarius/lutetiensis	1.57574	0.462369	0.00987022	1.69469	1.43208	1.23115	0.645641	0.0180391	Bacteria	Firmicutes	Bacilli	Lactobacillales	Streptococcaceae	Streptococcus	equinus/gallolyticus/infantarius/lutetiensis
367213	Subdoligranulum	0.986085	0.233152	0.000706837	1.29	0.116667	0.295759	0.920446	1.79537	Bacteria	Firmicutes	Clostridia	Clostridiales	Ruminococcaceae	Subdoligranulum	NA
568118	Prevotella_9	1.80981	0.373567	5.13994e-05	1.25952	0.385738	0.677835	0.875044	0.316177	Bacteria	Bacteroidetes	Bacteroidia	Bacteroidales	Prevotellaceae	Prevotella_9	NA
369227	Dorea longicatena	0.913365	0.245261	0.00397315	1.23711	1.06012	0.293131	0.0204716	0.293345	Bacteria	Firmicutes	Clostridia	Clostridiales	Lachnospiraceae	Dorea	longicatena
518438	Agathobacter	0.806115	0.26453	0.0260378	1.21394	-0.180602	0.3348	0.885236	0.424975	Bacteria	Firmicutes	Clostridia	Clostridiales	Lachnospiraceae	Agathobacter	NA
292921	Prevotella_9	1.67377	0.42035	0.00158367	1.1132	1.0851	0.846496	0.615985	0.401377	Bacteria	Bacteroidetes	Bacteroidia	Bacteroidales	Prevotellaceae	Prevotella_9	NA
370183	Blautia	1.76229	0.247909	2.85169e-10	0.930626	-0.244655	0.313727	0.813458	0.176291	Bacteria	Firmicutes	Clostridia	Clostridiales	Lachnospiraceae	Blautia	NA
780650	Clostridium_sensu_stricto_1	1.3288	0.321828	0.000945511	0.825803	1.90684	0.467976	0.00554962	0.106094	Bacteria	Firmicutes	Clostridia	Clostridiales	Clostridiaceae_1	Clostridium_sensu_stricto_1	NA
558839	Prevotella_9	2.23446	0.450649	3.08931e-05	0.776181	0.00545769	0.739013	0.997904	0.790855	Bacteria	Bacteroidetes	Bacteroidia	Bacteroidales	Prevotellaceae	Prevotella_9	NA
839270	GKS98_freshwater_group	3.49026	0.606746	6.00521e-07	0.722715	1.407	1.67448	0.796667	0.0188141	Bacteria	Proteobacteria	Gammaproteobacteria	Betaproteobacteriales	Burkholderiaceae	GKS98_freshwater_group	NA
264967	Megasphaera	2.83272	0.430676	6.20997e-09	0.692316	0.161732	1.67497	NA	0.000286746	Bacteria	Firmicutes	Negativicutes	Selenomonadales	Veillonellaceae	Megasphaera	NA
1076587	Dorea formicigenerans	0.955162	0.230945	0.000945511	0.672152	0.119084	0.287059	0.919405	0.126812	Bacteria	Firmicutes	Clostridia	Clostridiales	Lachnospiraceae	Dorea	formicigenerans
361811	Subdoligranulum	2.09734	0.286193	1.00704e-10	0.546295	-0.11128	0.298819	0.927121	2.31105	Bacteria	Firmicutes	Clostridia	Clostridiales	Ruminococcaceae	Subdoligranulum	NA
1111294	Escherichia/Shigella albertii/boydii/coli/dysenteriae/fergusonii/flexneri/sonnei/vulneris	2.36361	0.422702	1.38908e-06	0.536614	-1.77176	0.509578	0.028521	0.225622	Bacteria	Proteobacteria	Gammaproteobacteria	Enterobacteriales	Enterobacteriaceae	Escherichia/Shigella	albertii/boydii/coli/dysenteriae/fergusonii/flexneri/sonnei/vulneris
941096	Streptococcus	1.45527	0.330968	0.000384756	0.516857	0.022823	0.383938	0.988729	0.196866	Bacteria	Firmicutes	Bacilli	Lactobacillales	Streptococcaceae	Streptococcus	NA
661229	GKS98_freshwater_group	2.76849	0.593952	0.000119959	0.439696	0.972489	1.67502	0.873043	0.00225444	Bacteria	Proteobacteria	Gammaproteobacteria	Betaproteobacteriales	Burkholderiaceae	GKS98_freshwater_group	NA
333178	Lactobacillus ruminis	2.15637	0.414964	1.09737e-05	0.400899	-2.20784	1.32734	0.48433	0.00901559	Bacteria	Firmicutes	Bacilli	Lactobacillales	Lactobacillaceae	Lactobacillus	ruminis
518389	Blautia obeum	1.41025	0.240749	3.38074e-07	0.400433	0.466042	0.310777	0.544117	0.125979	Bacteria	Firmicutes	Clostridia	Clostridiales	Lachnospiraceae	Blautia	obeum
1105343	Ruminococcaceae_UCG-013	1.27942	0.37765	0.010382	0.340081	0.506225	0.264295	0.406674	0.230791	Bacteria	Firmicutes	Clostridia	Clostridiales	Ruminococcaceae	Ruminococcaceae_UCG-013	NA
583746	Dialister succinatiphilus	1.44392	0.449802	0.017993	0.333486	-1.59251	1.19324	0.61109	0.0961246	Bacteria	Firmicutes	Negativicutes	Selenomonadales	Veillonellaceae	Dialister	succinatiphilus
329650	Prevotella_9	2.4486	0.434468	1.1296e-06	0.292047	1.08379	0.764497	0.574171	0.0614645	Bacteria	Bacteroidetes	Bacteroidia	Bacteroidales	Prevotellaceae	Prevotella_9	NA
363400	Fusicatenibacter saccharivorans	0.925498	0.22836	0.00123849	0.28752	0.412763	0.319008	0.615985	0.267295	Bacteria	Firmicutes	Clostridia	Clostridiales	Lachnospiraceae	Fusicatenibacter	saccharivorans
denovo49732	Lactobacillus	2.517	0.428293	3.19108e-07	0.265819	-2.19308	1.11502	0.38602	0.00271487	Bacteria	Firmicutes	Bacilli	Lactobacillales	Lactobacillaceae	Lactobacillus	NA
580008	Erysipelotrichaceae_UCG-003	1.35833	0.433457	0.020538	0.258218	-0.18128	0.33881	0.885236	0.528113	Bacteria	Firmicutes	Erysipelotrichia	Erysipelotrichales	Erysipelotrichaceae	Erysipelotrichaceae_UCG-003	NA
336375	Blautia massiliensis	1.52446	0.279921	3.03643e-06	0.188962	-1.24031	0.397202	0.0632825	0.136657	Bacteria	Firmicutes	Clostridia	Clostridiales	Lachnospiraceae	Blautia	massiliensis
561171	[Family]Lachnospiraceae	1.18213	0.372757	0.0196829	0.188161	0.813236	0.792411	0.723803	0.0128055	Bacteria	Firmicutes	Clostridia	Clostridiales	Lachnospiraceae	NA	NA
813217	Klebsiella aerogenes/oxytoca/pneumoniae	2.62606	0.406657	1.2536e-08	0.181208	1.3714	0.97798	0.581722	0.016274	Bacteria	Proteobacteria	Gammaproteobacteria	Enterobacteriales	Enterobacteriaceae	Klebsiella	aerogenes/oxytoca/pneumoniae
535159	Pseudomonas aeruginosa/denitrificans/fluorescens/mendocina/otitidis/protegens/putida/tropicalis	2.94368	0.462271	2.07185e-08	0.169449	-0.119181	1.67474	NA	0.000355165	Bacteria	Proteobacteria	Gammaproteobacteria	Pseudomonadales	Pseudomonadaceae	Pseudomonas	aeruginosa/denitrificans/fluorescens/mendocina/otitidis/protegens/putida/tropicalis
355307	Subdoligranulum	2.15201	0.309372	5.6724e-10	0.163279	0.102139	0.299879	0.939937	0.457291	Bacteria	Firmicutes	Clostridia	Clostridiales	Ruminococcaceae	Subdoligranulum	NA
360660	Blautia wexlerae	2.76196	0.372238	1.00398e-10	0.147765	0.928106	0.503418	0.432284	0.0305618	Bacteria	Firmicutes	Clostridia	Clostridiales	Lachnospiraceae	Blautia	wexlerae
558264	Achromobacter insolitus/xylosoxidans	3.26063	0.461332	2.91547e-10	0.142113	0.156864	1.67509	NA	3.98286e-05	Bacteria	Proteobacteria	Gammaproteobacteria	Betaproteobacteriales	Burkholderiaceae	Achromobacter	insolitus/xylosoxidans
328283	Streptococcus	2.49597	0.509056	3.94633e-05	0.14153	2.6509	1.67452	0.511791	0.00156761	Bacteria	Firmicutes	Bacilli	Lactobacillales	Streptococcaceae	Streptococcus	NA
366771	Blautia	1.30263	0.274829	8.4087e-05	0.134476	0.554775	0.404619	0.598285	0.0484531	Bacteria	Firmicutes	Clostridia	Clostridiales	Lachnospiraceae	Blautia	NA
536910	Lachnoclostridium	1.38792	0.265694	9.888e-06	0.123562	0.228876	0.262094	0.78156	0.138819	Bacteria	Firmicutes	Clostridia	Clostridiales	Lachnospiraceae	Lachnoclostridium	NA
denovo255339	Collinsella	1.90246	0.675464	0.0491917	0.115958	NA	NA	NA	0	Bacteria	Actinobacteria	Coriobacteriia	Coriobacteriales	Coriobacteriaceae	Collinsella	NA
199501	Blautia	1.04242	0.313153	0.0124321	0.114584	-1.01914	0.433589	0.254891	0.0565188	Bacteria	Firmicutes	Clostridia	Clostridiales	Lachnospiraceae	Blautia	NA
516792	Blautia faecis	1.01796	0.250999	0.00123849	0.110182	-0.144097	0.325353	0.914462	0.11441	Bacteria	Firmicutes	Clostridia	Clostridiales	Lachnospiraceae	Blautia	faecis
1073276	Streptococcus mitis/oralis/parasanguinis/sanguinis	1.3277	0.368121	0.00534304	0.10518	0.230039	0.428822	0.885236	0.0512703	Bacteria	Firmicutes	Bacilli	Lactobacillales	Streptococcaceae	Streptococcus	mitis/oralis/parasanguinis/sanguinis
369017	[Family]Lachnospiraceae	1.18619	0.315854	0.00356142	0.100219	0.37049	0.357222	0.718432	0.0315246	Bacteria	Firmicutes	Clostridia	Clostridiales	Lachnospiraceae	NA	NA
338757	Lactobacillus fermentum/mucosae	2.19964	0.632233	0.00776654	0.0823692	2.20718	1.54377	0.573702	0.00478202	Bacteria	Firmicutes	Bacilli	Lactobacillales	Lactobacillaceae	Lactobacillus	fermentum/mucosae
178213	Lactobacillus	1.27638	0.41272	0.0231835	0.0797527	1.31783	1.03876	0.617145	0.00136664	Bacteria	Firmicutes	Bacilli	Lactobacillales	Lactobacillaceae	Lactobacillus	NA
299879	Weissella cibaria/confusa/koreensis	1.34018	0.471687	0.0458943	0.0746275	0.103304	1.67512	NA	1.87491e-05	Bacteria	Firmicutes	Bacilli	Lactobacillales	Leuconostocaceae	Weissella	cibaria/confusa/koreensis
151623	Megasphaera	1.60333	0.511164	0.020538	0.0687994	0.185483	1.67392	0.980136	0.0106849	Bacteria	Firmicutes	Negativicutes	Selenomonadales	Veillonellaceae	Megasphaera	NA
766768	Enterococcus azikeevi/durans/faecalis/faecium/hirae/lactis/mundtii/raffinosus/ratti/thailandicus/villorum	3.40267	0.566683	1.55536e-07	0.0675881	1.75163	1.67434	0.715794	0.00773182	Bacteria	Firmicutes	Bacilli	Lactobacillales	Enterococcaceae	Enterococcus	azikeevi/durans/faecalis/faecium/hirae/lactis/mundtii/raffinosus/ratti/thailandicus/villorum
185594	Marvinbryantia	0.939473	0.260629	0.00534304	0.0641131	-0.198378	0.412663	0.898492	0.0116447	Bacteria	Firmicutes	Clostridia	Clostridiales	Lachnospiraceae	Marvinbryantia	NA
342427	Veillonella dispar	3.08697	0.507111	9.92434e-08	0.0593657	-0.120884	0.622699	0.960591	0.0248821	Bacteria	Firmicutes	Negativicutes	Selenomonadales	Veillonellaceae	Veillonella	dispar
1019878	Veillonella dispar/parvula	3.36651	0.655801	1.47597e-05	0.0583308	0.575089	0.720168	0.812523	0.0148469	Bacteria	Firmicutes	Negativicutes	Selenomonadales	Veillonellaceae	Veillonella	dispar/parvula
336133	Blautia	0.859359	0.302085	0.0457501	0.0559281	-0.587733	0.443319	0.611433	0.0162275	Bacteria	Firmicutes	Clostridia	Clostridiales	Lachnospiraceae	Blautia	NA
586166	Lactobacillus delbrueckii	4.54157	0.615142	1.00398e-10	0.0520173	-0.127818	1.67507	NA	0.000134449	Bacteria	Firmicutes	Bacilli	Lactobacillales	Lactobacillaceae	Lactobacillus	delbrueckii
184386	Faecalibacterium	2.34887	0.649706	0.00534304	0.039695	0.648068	1.11912	0.87314	0.0126021	Bacteria	Firmicutes	Clostridia	Clostridiales	Ruminococcaceae	Faecalibacterium	NA
701221	Roseburia	0.667049	0.223697	0.0319073	0.0391785	-0.749702	0.328326	0.277737	0.0285875	Bacteria	Firmicutes	Clostridia	Clostridiales	Lachnospiraceae	Roseburia	NA
366846	Blautia	2.44038	0.355422	9.50605e-10	0.037984	0.948466	0.493832	0.403673	0.00918182	Bacteria	Firmicutes	Clostridia	Clostridiales	Lachnospiraceae	Blautia	NA
denovo59403	Alloprevotella	-2.19447	0.76802	0.0446896	0.035336	0.217129	1.67497	NA	0.00015114	Bacteria	Bacteroidetes	Bacteroidia	Bacteroidales	Prevotellaceae	Alloprevotella	NA
4338745	[Family]Veillonellaceae	2.31799	0.760327	0.0260378	0.0344857	NA	NA	NA	0	Bacteria	Firmicutes	Negativicutes	Selenomonadales	Veillonellaceae	NA	NA
360553	[Family]Lachnospiraceae	1.40597	0.401801	0.00729338	0.0336354	0.856534	0.513373	0.48433	0.0115191	Bacteria	Firmicutes	Clostridia	Clostridiales	Lachnospiraceae	NA	NA
306124	Mitsuokella	1.52338	0.418651	0.00522486	0.0333074	-0.460411	1.27012	0.927548	0.00183801	Bacteria	Firmicutes	Negativicutes	Selenomonadales	Veillonellaceae	Mitsuokella	NA
530094	Faecalibacterium	1.28896	0.312919	0.000967137	0.0325153	0.793857	0.348773	0.277737	0.0651531	Bacteria	Firmicutes	Clostridia	Clostridiales	Ruminococcaceae	Faecalibacterium	NA
86428	Veillonella atypica	3.11145	0.621226	2.5402e-05	0.0321497	1.67355	0.739316	0.277737	0.0132342	Bacteria	Firmicutes	Negativicutes	Selenomonadales	Veillonellaceae	Veillonella	atypica
816299	Olsenella	1.93126	0.53581	0.00534304	0.0318515	0.487392	1.67128	NA	0.00109073	Bacteria	Actinobacteria	Coriobacteriia	Coriobacteriales	Atopobiaceae	Olsenella	NA
366641	Blautia	2.98645	0.421084	2.85169e-10	0.0312138	-1.14133	0.638441	0.44452	0.00307016	Bacteria	Firmicutes	Clostridia	Clostridiales	Lachnospiraceae	Blautia	NA
1016598	Ruminococcaceae_UCG-005	-2.24236	0.596055	0.00353558	0.0270438	1.07459	0.541401	0.381414	0.0204302	Bacteria	Firmicutes	Clostridia	Clostridiales	Ruminococcaceae	Ruminococcaceae_UCG-005	NA
526358	Faecalibacterium	-1.28212	0.353418	0.00529695	0.0265522	0.264937	0.338572	0.813458	0.010848	Bacteria	Firmicutes	Clostridia	Clostridiales	Ruminococcaceae	Faecalibacterium	NA
denovo15790	Lactobacillus	2.11708	0.524735	0.00131389	0.0251403	-0.540058	1.67503	NA	0.000239415	Bacteria	Firmicutes	Bacilli	Lactobacillales	Lactobacillaceae	Lactobacillus	NA
363017	Ruminococcaceae_UCG-002	-1.08868	0.289441	0.00353558	0.024009	-0.691281	0.29478	0.256408	0.0555613	Bacteria	Firmicutes	Clostridia	Clostridiales	Ruminococcaceae	Ruminococcaceae_UCG-002	NA
3801267	Veillonella parvula	2.71379	0.763765	0.00609458	0.021946	1.41337	0.80099	0.444824	0.00292956	Bacteria	Firmicutes	Negativicutes	Selenomonadales	Veillonellaceae	Veillonella	parvula
585989	Phascolarctobacterium succinatutens	2.97489	0.926218	0.017993	0.0202125	-0.839114	0.868797	0.742967	0.112329	Bacteria	Firmicutes	Negativicutes	Selenomonadales	Acidaminococcaceae	Phascolarctobacterium	succinatutens
319275	Faecalibacterium	1.21468	0.302935	0.00143369	0.0179116	-0.10359	0.365523	0.955483	0.0319415	Bacteria	Firmicutes	Clostridia	Clostridiales	Ruminococcaceae	Faecalibacterium	NA
549756	Lactobacillus crispatus/gasseri/helveticus/johnsonii/kefiranofaciens/prophage/taiwanensis	2.30971	0.789239	0.0367446	0.0177814	-0.75483	1.4851	0.896662	0.00152418	Bacteria	Firmicutes	Bacilli	Lactobacillales	Lactobacillaceae	Lactobacillus	crispatus/gasseri/helveticus/johnsonii/kefiranofaciens/prophage/taiwanensis
4353251	Veillonella atypica	3.31577	0.653898	1.90317e-05	0.0171049	2.96951	0.780918	0.0118847	0.00556901	Bacteria	Firmicutes	Negativicutes	Selenomonadales	Veillonellaceae	Veillonella	atypica
367139	Slackia	1.04768	0.351518	0.0319073	0.0170074	0.363252	0.598826	0.867341	0.0192963	Bacteria	Actinobacteria	Coriobacteriia	Coriobacteriales	Eggerthellaceae	Slackia	NA
519766	Alloprevotella	3.1628	0.754086	0.000799492	0.0163406	0.237467	1.59977	0.967491	0.0149708	Bacteria	Bacteroidetes	Bacteroidia	Bacteroidales	Prevotellaceae	Alloprevotella	NA
529789	Ruminococcus_2	-1.89716	0.656909	0.0412167	0.0148576	0.287292	0.550532	0.892086	0.00232497	Bacteria	Firmicutes	Clostridia	Clostridiales	Ruminococcaceae	Ruminococcus_2	NA
211935	Agathobacter	-2.01841	0.464758	0.000479881	0.0140581	-0.267673	0.5064	0.889161	0.00255096	Bacteria	Firmicutes	Clostridia	Clostridiales	Lachnospiraceae	Agathobacter	NA
2662130	Veillonella tobetsuensis	2.64063	0.532668	3.08931e-05	0.0134986	1.14186	0.761199	0.544117	0.0107863	Bacteria	Firmicutes	Negativicutes	Selenomonadales	Veillonellaceae	Veillonella	tobetsuensis
4192048	Veillonella	4.20301	0.688263	9.42312e-08	0.0132469	0.63388	0.886193	0.833152	0.00324057	Bacteria	Firmicutes	Negativicutes	Selenomonadales	Veillonellaceae	Veillonella	NA
denovo205283	Megasphaera	1.61658	0.476167	0.0102316	0.0129613	-0.39118	1.6751	NA	0.000100763	Bacteria	Firmicutes	Negativicutes	Selenomonadales	Veillonellaceae	Megasphaera	NA
581021	Klebsiella	1.39719	0.496876	0.0495086	0.0126337	0.69258	1.60815	0.918391	0.000754311	Bacteria	Proteobacteria	Gammaproteobacteria	Enterobacteriales	Enterobacteriaceae	Klebsiella	NA
560535	Subdoligranulum	0.911357	0.307997	0.033926	0.0124134	-0.303728	0.384824	0.813158	0.00862988	Bacteria	Firmicutes	Clostridia	Clostridiales	Ruminococcaceae	Subdoligranulum	NA
denovo154427	Blautia	2.58724	0.76752	0.0109184	0.01182	-0.433209	1.526	NA	0.000242001	Bacteria	Firmicutes	Clostridia	Clostridiales	Lachnospiraceae	Blautia	NA
583256	Faecalibacterium	-2.47504	0.399203	5.63548e-08	0.011498	-0.584661	0.411428	0.574171	0.00451394	Bacteria	Firmicutes	Clostridia	Clostridiales	Ruminococcaceae	Faecalibacterium	NA
525215	Faecalibacterium	1.49989	0.385852	0.00226746	0.0110266	-0.1082	0.239435	0.913852	0.00522848	Bacteria	Firmicutes	Clostridia	Clostridiales	Ruminococcaceae	Faecalibacterium	NA
280369	Pseudomonas	1.72398	0.513081	0.0112302	0.00980667	0.0694397	1.67512	NA	3.80132e-05	Bacteria	Proteobacteria	Gammaproteobacteria	Pseudomonadales	Pseudomonadaceae	Pseudomonas	NA
321743	Prevotella_9	-2.22001	0.515272	0.000533114	0.00964513	-1.16449	1.29192	NA	0.000411884	Bacteria	Bacteroidetes	Bacteroidia	Bacteroidales	Prevotellaceae	Prevotella_9	NA
denovo21120	Megasphaera	2.8123	0.765551	0.00463047	0.00937659	NA	NA	NA	0	Bacteria	Firmicutes	Negativicutes	Selenomonadales	Veillonellaceae	Megasphaera	NA
759751	Lachnoclostridium	1.32054	0.315068	0.000799492	0.00911127	1.43764	0.374172	0.0106835	0.0119919	Bacteria	Firmicutes	Clostridia	Clostridiales	Lachnospiraceae	Lachnoclostridium	NA
131660	Lactobacillus delbrueckii	2.69898	0.815764	0.0132221	0.00904172	0.119923	1.67512	NA	6.04762e-05	Bacteria	Firmicutes	Bacilli	Lactobacillales	Lactobacillaceae	Lactobacillus	delbrueckii
275845	Lactobacillus delbrueckii/fermentum/ingluviei/oris/parabuchneri/plantarum	2.78142	0.787217	0.00649301	0.00884743	0.463441	1.67493	NA	0.000196609	Bacteria	Firmicutes	Bacilli	Lactobacillales	Lactobacillaceae	Lactobacillus	delbrueckii/fermentum/ingluviei/oris/parabuchneri/plantarum
4358602	Lactobacillus	2.9925	0.795389	0.00353558	0.00870155	0.46351	1.67491	NA	0.000224157	Bacteria	Firmicutes	Bacilli	Lactobacillales	Lactobacillaceae	Lactobacillus	NA
denovo80429	Collinsella	1.14436	0.401634	0.045469	0.00859976	-0.214308	0.930882	NA	0.000594944	Bacteria	Actinobacteria	Coriobacteriia	Coriobacteriales	Coriobacteriaceae	Collinsella	NA
194824	Roseburia	1.642	0.519227	0.0197606	0.00853754	0.116151	0.577659	0.959952	0.00218355	Bacteria	Firmicutes	Clostridia	Clostridiales	Lachnospiraceae	Roseburia	NA
182668	Ruminococcus_1	1.12161	0.391197	0.0436794	0.00846005	-1.19375	0.570405	0.334356	0.00531042	Bacteria	Firmicutes	Clostridia	Clostridiales	Ruminococcaceae	Ruminococcus_1	NA
962249	Veillonella	4.16514	0.901601	0.0001424	0.00832941	-0.479467	0.814443	0.870809	0.00193197	Bacteria	Firmicutes	Negativicutes	Selenomonadales	Veillonellaceae	Veillonella	NA
1078587	Blautia	1.40969	0.441064	0.0186254	0.00824392	0.257421	0.666308	0.92277	0.00244241	Bacteria	Firmicutes	Clostridia	Clostridiales	Lachnospiraceae	Blautia	NA
176828	Senegalimassilia	1.47364	0.466684	0.0198322	0.00797227	-0.389649	1.09735	NA	0.000698255	Bacteria	Actinobacteria	Coriobacteriia	Coriobacteriales	Eggerthellaceae	Senegalimassilia	NA
denovo253316	Faecalibacterium	2.91924	0.688477	0.000689802	0.00768452	0.0748763	0.893592	NA	0.000920283	Bacteria	Firmicutes	Clostridia	Clostridiales	Ruminococcaceae	Faecalibacterium	NA
308057	Lachnospiraceae_ND3007_group	1.44417	0.422393	0.00958941	0.0076432	0.247585	0.440391	0.877956	0.0164837	Bacteria	Firmicutes	Clostridia	Clostridiales	Lachnospiraceae	Lachnospiraceae_ND3007_group	NA
denovo75302	Faecalibacterium	2.01045	0.565288	0.00609322	0.00724166	0.201496	0.418948	0.898492	0.00529151	Bacteria	Firmicutes	Clostridia	Clostridiales	Ruminococcaceae	Faecalibacterium	NA
denovo220394	Faecalibacterium	2.26149	0.521693	0.00048497	0.00704274	-0.0335135	0.360651	0.986623	0.00516777	Bacteria	Firmicutes	Clostridia	Clostridiales	Ruminococcaceae	Faecalibacterium	NA
202162	Ruminococcus_1	2.0671	0.666628	0.022754	0.00694065	-1.2153	0.822908	0.555978	0.0053065	Bacteria	Firmicutes	Clostridia	Clostridiales	Ruminococcaceae	Ruminococcus_1	NA
denovo22265	Kerstersia	3.58173	0.83526	0.00056991	0.00618089	NA	NA	NA	0	Bacteria	Proteobacteria	Gammaproteobacteria	Betaproteobacteriales	Burkholderiaceae	Kerstersia	NA
denovo40176	Megasphaera	1.4097	0.431179	0.0150301	0.00615674	NA	NA	NA	0	Bacteria	Firmicutes	Negativicutes	Selenomonadales	Veillonellaceae	Megasphaera	NA
denovo86547	Megasphaera	1.929	0.498608	0.00240469	0.00573723	0.0726274	1.67511	NA	3.40266e-05	Bacteria	Firmicutes	Negativicutes	Selenomonadales	Veillonellaceae	Megasphaera	NA
3910247	Alloprevotella	-2.32889	0.736627	0.0197606	0.00565687	0.593404	1.67461	NA	0.000875716	Bacteria	Bacteroidetes	Bacteroidia	Bacteroidales	Prevotellaceae	Alloprevotella	NA
denovo208989	Megasphaera	2.42522	0.532877	0.000192198	0.00562866	NA	NA	NA	0	Bacteria	Firmicutes	Negativicutes	Selenomonadales	Veillonellaceae	Megasphaera	NA
denovo281735	Anaeroglobus	1.86897	0.609639	0.0249252	0.00537978	NA	NA	NA	0	Bacteria	Firmicutes	Negativicutes	Selenomonadales	Veillonellaceae	Anaeroglobus	NA
589329	Prevotella_9	2.3016	0.63361	0.00527579	0.00529033	-0.789753	0.953378	0.800203	0.00495371	Bacteria	Bacteroidetes	Bacteroidia	Bacteroidales	Prevotellaceae	Prevotella_9	NA
197204	Subdoligranulum	1.54156	0.42771	0.00534304	0.005051	-1.24882	0.676153	0.431246	0.00242655	Bacteria	Firmicutes	Clostridia	Clostridiales	Ruminococcaceae	Subdoligranulum	NA
529873	Roseburia	2.43516	0.793236	0.0247964	0.00470993	0.211699	1.29565	0.967491	0.00149248	Bacteria	Firmicutes	Clostridia	Clostridiales	Lachnospiraceae	Roseburia	NA
denovo164513	[Family]Lachnospiraceae	1.47775	0.460497	0.017993	0.00458575	0.0193025	1.67509	NA	8.00076e-05	Bacteria	Firmicutes	Clostridia	Clostridiales	Lachnospiraceae	NA	NA
denovo64494	Prevotella_9	2.95757	0.715781	0.000945511	0.00456823	2.34931	1.42749	0.487577	0.00274498	Bacteria	Bacteroidetes	Bacteroidia	Bacteroidales	Prevotellaceae	Prevotella_9	NA
843459	Clostridium_sensu_stricto_1 tertium	-2.0434	0.65084	0.020538	0.00434579	-3.37985	1.37418	0.217346	0.0139229	Bacteria	Firmicutes	Clostridia	Clostridiales	Clostridiaceae_1	Clostridium_sensu_stricto_1	tertium
225284	Pseudomonas	1.46456	0.49961	0.0364696	0.00424461	-0.51254	1.25165	NA	0.000443488	Bacteria	Proteobacteria	Gammaproteobacteria	Pseudomonadales	Pseudomonadaceae	Pseudomonas	NA
denovo37538	Lactobacillus	3.24201	0.896645	0.00534304	0.00423688	0.511792	1.67492	NA	0.000196345	Bacteria	Firmicutes	Bacilli	Lactobacillales	Lactobacillaceae	Lactobacillus	NA
denovo108364	Lactobacillus	2.92659	0.924403	0.0197606	0.0039537	0.151011	1.67508	NA	4.66164e-05	Bacteria	Firmicutes	Bacilli	Lactobacillales	Lactobacillaceae	Lactobacillus	NA
denovo263511	Subdoligranulum	2.31837	0.646521	0.00565786	0.0038863	0.449036	0.503101	0.773136	0.00891696	Bacteria	Firmicutes	Clostridia	Clostridiales	Ruminococcaceae	Subdoligranulum	NA
358410	Subdoligranulum	1.82026	0.494357	0.0045464	0.00379912	0.151372	0.44617	0.939937	0.00460999	Bacteria	Firmicutes	Clostridia	Clostridiales	Ruminococcaceae	Subdoligranulum	NA
denovo235834	Subdoligranulum	2.24286	0.705786	0.0194405	0.0037514	0.853003	0.531239	0.502519	0.0199207	Bacteria	Firmicutes	Clostridia	Clostridiales	Ruminococcaceae	Subdoligranulum	NA
189294	Collinsella	1.78384	0.559384	0.0188989	0.00312938	0.0238367	0.721325	0.992519	0.00220333	Bacteria	Actinobacteria	Coriobacteriia	Coriobacteriales	Coriobacteriaceae	Collinsella	NA
4397092	Senegalimassilia	1.7634	0.559419	0.020016	0.00310171	0.782268	0.759057	NA	0.000889352	Bacteria	Actinobacteria	Coriobacteriia	Coriobacteriales	Eggerthellaceae	Senegalimassilia	NA
3235048	[Family]Ruminococcaceae	1.87194	0.597064	0.020538	0.00305102	0.507551	0.877142	NA	0.00161413	Bacteria	Firmicutes	Clostridia	Clostridiales	Ruminococcaceae	NA	NA
199476	Blautia	1.71669	0.481278	0.00592953	0.00252032	-0.167251	0.800505	NA	0.000701384	Bacteria	Firmicutes	Clostridia	Clostridiales	Lachnospiraceae	Blautia	NA
1084865	Staphylococcus epidermidis/haemolyticus/hominis	2.394	0.816036	0.0364696	0.00182934	0.597573	0.985707	0.867341	0.00209943	Bacteria	Firmicutes	Bacilli	Bacillales	Staphylococcaceae	Staphylococcus	epidermidis/haemolyticus/hominis
589114	Lactobacillus delbrueckii	3.74463	1.01431	0.00444314	0.00102755	NA	NA	NA	0	Bacteria	Firmicutes	Bacilli	Lactobacillales	Lactobacillaceae	Lactobacillus	delbrueckii
