# Supplementary material for: Trans-ethnic gut microbial signatures of prediabetic subjects from India and Denmark
Source: Genome Med. 2021 Mar 3;13:36. doi: 10.1186/s13073-021-00851-9 (PMC7931552; doi:10.1186/s13073-021-00851-9)
Supplement: Supplementary file 11 — Additional file 11: Table S9. Differentially abundant OTUs between NG and PD subjects of Danish cohort. Table S9A: Differentially abundant OTUs between NG and PD subjects, belonging to the Danish cohort, identified using a negative binomial Wald test. A positive log2 fold change value indicates higher relative abundance of the OTU in PD subjects and vice-versa. P-values were adjusted for multiple testing using Benjamini-Hochberg correction. Significantly (padj < 0.05) discriminating OTUs are listed in Table. The negative bionomial Wald test results for the same OTUs from the Indian cohort are also indicated for ease in comparison. ‘NA’ in the rightmost column indicate absence (or limited abundance) of the OTU in the Indian cohort. The complete Taxonomic Lineage of each OTU is also provided in rightmost columns. Table S9B: Differentially abundant OTUs between NG and PD subjects, belonging to the Danish cohort, identified after correcting for covariates (age, gender, waist-to-hip ratio, Systolic BP, IL6, TNFα, LBP and IAP) using a negative binomial Wald test. A positive log2 fold change value indicates higher relative abundance of the OTU in PD subjects and vice-versa. P-values were adjusted for multiple testing using Benjamini-Hochberg correction. Significantly (padj < 0.05) discriminating OTUs are listed in Table. The negative bionomial Wald test results for the same OTUs from the Indian cohort are also indicated for ease in comparison. ‘NA’ in the rightmost column indicate absence (or limited abundance) of the OTU in the Indian cohort. The complete Taxonomic Lineage of each OTU is also provided in rightmost columns. [file 13073_2021_851_MOESM11_ESM.xlsx]

## Sheet: Table S9A
Table S9A: Differentially abundant OTUs between NG and PD subjects, belonging to the Danish cohort, identified using a negative binomial Wald test. A positive Log2 Fold change value indicates higher relative abundance of the OTU in PD subjects and vice-versa. P-values were adjusted for multiple testing using Benjamini-Hochberg correction. Significantly ( padj<0.05) discriminating OTUs are listed …
OTU	Taxonomic Affiliation	Danish				Indian				Linegae
		log2FoldChange	Log2 FC Standard Error	BH adjusted p value	Mean % Abundance	log2FoldChange	Log2 FC Standard Error	BH adjusted p value	Mean % Abundance	Kingdom	Phylum	Class	Order	Family	Genus	Species
530653	Prevotella_9	-2.1696	0.64765	0.0272494	0.59729	0.821534	0.325104	0.10615	3.58579	Bacteria	Bacteroidetes	Bacteroidia	Bacteroidales	Prevotellaceae	Prevotella_9	NA
556835	Phascolarctobacterium faecium	-2.56264	0.560827	0.000629654	0.575852	0.474962	0.809031	0.839852	0.0263214	Bacteria	Firmicutes	Negativicutes	Selenomonadales	Acidaminococcaceae	Phascolarctobacterium	faecium
535375	Bacteroides fragilis/ovatus	1.2882	0.310239	0.00291308	0.499028	0.0166965	0.326303	0.989014	0.0773816	Bacteria	Bacteroidetes	Bacteroidia	Bacteroidales	Bacteroidaceae	Bacteroides	fragilis/ovatus
212481	Lachnoclostridium	1.40872	0.277232	8.84376e-05	0.414446	0.564771	0.292252	0.278675	0.105433	Bacteria	Firmicutes	Clostridia	Clostridiales	Lachnospiraceae	Lachnoclostridium	NA
840914	Prevotella_9	-3.08175	0.737498	0.00276819	0.289151	0.99436	0.504618	0.26448	0.0893116	Bacteria	Bacteroidetes	Bacteroidia	Bacteroidales	Prevotellaceae	Prevotella_9	NA
269937	Prevotella_2	4.52343	1.27117	0.0164315	0.274118	-0.906248	0.616309	0.470152	0.161419	Bacteria	Bacteroidetes	Bacteroidia	Bacteroidales	Prevotellaceae	Prevotella_2	NA
1105343	Ruminococcaceae_UCG-013	0.79223	0.223065	0.0164315	0.230791	1.24235	0.371957	0.020246	0.340052	Bacteria	Firmicutes	Clostridia	Clostridiales	Ruminococcaceae	Ruminococcaceae_UCG-013	NA
187623	Bacteroides fragilis/xylanisolvens	1.11876	0.328334	0.0244398	0.201815	0.445679	0.400404	0.631567	0.0154449	Bacteria	Bacteroidetes	Bacteroidia	Bacteroidales	Bacteroidaceae	Bacteroides	fragilis/xylanisolvens
212359	Lachnospiraceae_NK4A136_group	1.04518	0.336021	0.0491093	0.130792	-0.489873	0.321894	0.449426	0.0455008	Bacteria	Firmicutes	Clostridia	Clostridiales	Lachnospiraceae	Lachnospiraceae_NK4A136_group	NA
518389	Blautia obeum	0.905273	0.257037	0.0174961	0.125979	0.389173	0.203525	0.285868	0.400948	Bacteria	Firmicutes	Clostridia	Clostridiales	Lachnospiraceae	Blautia	obeum
332732	Bacteroides intestinalis	3.10266	0.572364	1.6805e-05	0.11382	1.93993	0.930366	0.220186	0.0278678	Bacteria	Bacteroidetes	Bacteroidia	Bacteroidales	Bacteroidaceae	Bacteroides	intestinalis
370361	[Family]Lachnospiraceae	2.11631	0.45515	0.000470725	0.105563	1.38557	0.578499	0.132362	0.0359318	Bacteria	Firmicutes	Clostridia	Clostridiales	Lachnospiraceae	NA	NA
361108	Lachnoclostridium	5.2401	0.811888	7.70145e-08	0.0943858	1.52064	0.843631	0.324564	0.00495122	Bacteria	Firmicutes	Clostridia	Clostridiales	Lachnospiraceae	Lachnoclostridium	NA
569244	[Order]Mollicutes_RF39	-2.25437	0.521889	0.00184419	0.0899615	0.795461	0.529233	0.453296	0.0263519	Bacteria	Tenericutes	Mollicutes	Mollicutes_RF39	NA	NA	NA
366352	Ruminococcus_1	-1.34027	0.38082	0.0174961	0.0898219	-0.334366	0.56694	0.839852	0.015629	Bacteria	Firmicutes	Clostridia	Clostridiales	Ruminococcaceae	Ruminococcus_1	NA
302538	Prevotella_2	4.84359	1.35561	0.0164315	0.0728134	-0.156439	0.614345	0.951856	0.0842087	Bacteria	Bacteroidetes	Bacteroidia	Bacteroidales	Prevotellaceae	Prevotella_2	NA
297045	Ruminiclostridium_9	2.19472	0.323081	1.55396e-08	0.0578316	0.0172759	0.405348	0.989409	0.00489291	Bacteria	Firmicutes	Clostridia	Clostridiales	Ruminococcaceae	Ruminiclostridium_9	NA
326662	Bacteroides	4.25051	1.31874	0.0381984	0.047469	-0.503527	0.970533	0.871606	0.00261212	Bacteria	Bacteroidetes	Bacteroidia	Bacteroidales	Bacteroidaceae	Bacteroides	NA
564806	Lachnoclostridium	1.82454	0.526744	0.0203823	0.0408477	-0.0955444	0.778025	0.976031	0.00688174	Bacteria	Firmicutes	Clostridia	Clostridiales	Lachnospiraceae	Lachnoclostridium	NA
4449055	Bacteroides	3.45536	0.951471	0.0147724	0.0405415	0.957787	0.765074	0.566663	0.0461879	Bacteria	Bacteroidetes	Bacteroidia	Bacteroidales	Bacteroidaceae	Bacteroides	NA
549635	Blautia	2.88745	0.850282	0.0248377	0.0362814	-1.74658	1.08541	0.414642	0.00856949	Bacteria	Firmicutes	Clostridia	Clostridiales	Lachnospiraceae	Blautia	NA
299858	Lachnoclostridium	0.990111	0.265132	0.0110026	0.0319186	-0.0659878	0.330291	0.961562	0.0127713	Bacteria	Firmicutes	Clostridia	Clostridiales	Lachnospiraceae	Lachnoclostridium	NA
422283	Ruminiclostridium_9	1.38608	0.335236	0.00296139	0.0306856	-0.369607	0.814898	0.888948	0.000668375	Bacteria	Firmicutes	Clostridia	Clostridiales	Ruminococcaceae	Ruminiclostridium_9	NA
554303	Lachnoclostridium	2.68524	0.547808	0.000168085	0.0246724	-0.803602	0.808519	0.679605	0.00211088	Bacteria	Firmicutes	Clostridia	Clostridiales	Lachnospiraceae	Lachnoclostridium	NA
357312	Lachnoclostridium	1.36193	0.339333	0.00445745	0.0204774	0.00887159	0.514468	0.993797	0.00421139	Bacteria	Firmicutes	Clostridia	Clostridiales	Lachnospiraceae	Lachnoclostridium	NA
197537	Bacteroides	2.01942	0.403185	0.000110879	0.0191387	0.628547	0.465931	0.518806	0.00189512	Bacteria	Bacteroidetes	Bacteroidia	Bacteroidales	Bacteroidaceae	Bacteroides	NA
denovo16907	Eisenbergiella massiliensis	2.3264	0.707224	0.0330526	0.0186689	0.00625969	1.62931	NA	0.000381446	Bacteria	Firmicutes	Clostridia	Clostridiales	Lachnospiraceae	Eisenbergiella	massiliensis
577512	Ruminococcaceae_UCG-014	1.87443	0.58864	0.0427985	0.0185828	1.23819	1.01743	0.58371	0.000763557	Bacteria	Firmicutes	Clostridia	Clostridiales	Ruminococcaceae	Ruminococcaceae_UCG-014	NA
300855	Family_XIII_AD3011_group	-1.05332	0.337471	0.0491093	0.018516	0.0672255	0.346153	0.962054	0.0102573	Bacteria	Firmicutes	Clostridia	Clostridiales	Family_XIII	Family_XIII_AD3011_group	NA
368698	Lachnoclostridium	1.41801	0.364261	0.00668067	0.0178784	0.530712	0.384356	0.506313	0.00582813	Bacteria	Firmicutes	Clostridia	Clostridiales	Lachnospiraceae	Lachnoclostridium	NA
232975	Ruminiclostridium_9	1.44618	0.337428	0.00193283	0.0166447	-0.533943	0.446021	0.591049	0.00435283	Bacteria	Firmicutes	Clostridia	Clostridiales	Ruminococcaceae	Ruminiclostridium_9	NA
560336	Bacteroides	1.56846	0.440686	0.0164315	0.0127086	0.43457	0.836562	0.871606	0.00100505	Bacteria	Bacteroidetes	Bacteroidia	Bacteroidales	Bacteroidaceae	Bacteroides	NA
569210	Lachnoclostridium	1.67508	0.479099	0.0185546	0.0124817	0.0328392	0.544549	0.986319	0.00117843	Bacteria	Firmicutes	Clostridia	Clostridiales	Lachnospiraceae	Lachnoclostridium	NA
682726	Eggerthella lenta	2.4582	0.730891	0.0268506	0.0123467	0.19152	0.607162	0.929829	0.0290224	Bacteria	Actinobacteria	Coriobacteriia	Coriobacteriales	Eggerthellaceae	Eggerthella	lenta
215231	Ruminococcaceae_UCG-005	1.22831	0.396772	0.0497387	0.012005	-0.440511	0.589264	0.784216	0.0017282	Bacteria	Firmicutes	Clostridia	Clostridiales	Ruminococcaceae	Ruminococcaceae_UCG-005	NA
759751	Lachnoclostridium	1.35791	0.317637	0.00193283	0.0119919	0.459737	0.258513	0.328547	0.00905073	Bacteria	Firmicutes	Clostridia	Clostridiales	Lachnospiraceae	Lachnoclostridium	NA
537548	Eisenbergiella	1.68513	0.537167	0.0491093	0.00958712	0.553984	1.26672	NA	0.000336397	Bacteria	Firmicutes	Clostridia	Clostridiales	Lachnospiraceae	Eisenbergiella	NA
580087	Blautia	2.97392	0.960829	0.0497387	0.00943519	0.240529	1.21012	NA	0.00369332	Bacteria	Firmicutes	Clostridia	Clostridiales	Lachnospiraceae	Blautia	NA
denovo21348	Prevotella_9	-3.36265	1.07549	0.0491093	0.00933769	0.121253	0.761297	NA	0.00102497	Bacteria	Bacteroidetes	Bacteroidia	Bacteroidales	Prevotellaceae	Prevotella_9	NA
denovo64437	Oscillibacter	-1.60142	0.489564	0.0337092	0.00923879	1.24169	0.537246	0.152264	0.00870655	Bacteria	Firmicutes	Clostridia	Clostridiales	Ruminococcaceae	Oscillibacter	NA
366846	Blautia	1.59274	0.411935	0.00710665	0.00918182	0.592778	0.26764	0.178732	0.0376099	Bacteria	Firmicutes	Clostridia	Clostridiales	Lachnospiraceae	Blautia	NA
196553	Ruminiclostridium_9	3.86148	0.696408	1.04147e-05	0.00895381	-0.211962	1.49651	NA	0.000300671	Bacteria	Firmicutes	Clostridia	Clostridiales	Ruminococcaceae	Ruminiclostridium_9	NA
185888	Bacteroides	3.27378	0.684002	0.000267411	0.00730292	-0.712181	1.44079	NA	0.000558154	Bacteria	Bacteroidetes	Bacteroidia	Bacteroidales	Bacteroidaceae	Bacteroides	NA
denovo154693	Ruminococcaceae_UCG-005	-2.06483	0.508415	0.0038389	0.00673401	0.353617	0.747634	NA	0.000710115	Bacteria	Firmicutes	Clostridia	Clostridiales	Ruminococcaceae	Ruminococcaceae_UCG-005	NA
213870	[Family]Ruminococcaceae	1.94189	0.52112	0.0110026	0.00627297	0.244746	1.38006	NA	0.000143295	Bacteria	Firmicutes	Clostridia	Clostridiales	Ruminococcaceae	NA	NA
332584	Lachnoclostridium	3.58067	0.584028	4.12193e-07	0.0058366	0.267224	1.02691	NA	0.000292929	Bacteria	Firmicutes	Clostridia	Clostridiales	Lachnospiraceae	Lachnoclostridium	NA
306299	Lachnoclostridium	2.14287	0.585241	0.0136546	0.00578421	0.00178583	0.857401	0.999374	0.00254047	Bacteria	Firmicutes	Clostridia	Clostridiales	Lachnospiraceae	Lachnoclostridium	NA
361702	Ruminiclostridium_5	1.49475	0.455348	0.0330951	0.00568222	1.44287	0.536976	0.0829042	0.00269695	Bacteria	Firmicutes	Clostridia	Clostridiales	Ruminococcaceae	Ruminiclostridium_5	NA
530700	Lachnospiraceae_FCS020_group	1.54512	0.47621	0.0362034	0.00438488	-1.15564	0.502142	0.154673	0.00180386	Bacteria	Firmicutes	Clostridia	Clostridiales	Lachnospiraceae	Lachnospiraceae_FCS020_group	NA
548021	Eisenbergiella	3.05182	0.844559	0.0152768	0.00421994	0.373067	1.61327	NA	0.000407168	Bacteria	Firmicutes	Clostridia	Clostridiales	Lachnospiraceae	Eisenbergiella	NA
190220	Ruminococcaceae_UCG-002	-1.75342	0.563856	0.0491093	0.00388028	2.51116	0.938671	0.084097	0.00277741	Bacteria	Firmicutes	Clostridia	Clostridiales	Ruminococcaceae	Ruminococcaceae_UCG-002	NA
587269	Blautia	4.11623	1.14273	0.0154131	0.00350002	1.04112	0.914098	0.618789	0.00241529	Bacteria	Firmicutes	Clostridia	Clostridiales	Lachnospiraceae	Blautia	NA
denovo56680	Ruminococcaceae_NK4A214_group	-2.08848	0.621442	0.0268506	0.00336507	0.210728	0.771015	NA	0.00146961	Bacteria	Firmicutes	Clostridia	Clostridiales	Ruminococcaceae	Ruminococcaceae_NK4A214_group	NA
185883	Lachnoclostridium	4.8106	1.25078	0.00738951	0.00269892	0.381115	1.49577	NA	0.000261387	Bacteria	Firmicutes	Clostridia	Clostridiales	Lachnospiraceae	Lachnoclostridium	NA
372906	[Family]Lachnospiraceae	3.46112	0.876419	0.00555256	0.00240245	-0.10404	0.527117	0.961562	0.00395727	Bacteria	Firmicutes	Clostridia	Clostridiales	Lachnospiraceae	NA	NA
356760	Erysipelatoclostridium	3.86823	1.24061	0.0491093	0.00171247	0.381673	0.676117	0.855118	0.0031137	Bacteria	Firmicutes	Erysipelotrichia	Erysipelotrichales	Erysipelotrichaceae	Erysipelatoclostridium	NA

## Sheet: Table S9B
Table S9B: Differentially abundant OTUs between NG and PD subjects, belonging to the Danish cohort, identified after correcting for covariates (age, gender, waist-to-hip ratio, Systolic BP, IL6, TNFα, LBP and IAP) using a negative binomial Wald test. A positive Log2 Fold change value indicates higher relative abundance of the OTU in PD subjects and vice-versa. P-values were adjusted for multiple …
OTU	Taxonomic Affiliation	Danish				Indian				Linegae
		log2FoldChange	Log2 FC Standard Error	BH adjusted p value	Mean % Abundance	log2FoldChange	Log2 FC Standard Error	BH adjusted p value	Mean % Abundance	Kingdom	Phylum	Class	Order	Family	Genus	Species
708680	Roseburia faecis	-0.748348	0.202211	0.0161376	1.16433	1.08964	0.212775	1.51536e-05	1.879	Bacteria	Firmicutes	Clostridia	Clostridiales	Lachnospiraceae	Roseburia	faecis
520774	Faecalibacterium prausnitzii	0.84468	0.258511	0.0462492	0.744308	-0.14692	0.202849	0.740749	0.65239	Bacteria	Firmicutes	Clostridia	Clostridiales	Ruminococcaceae	Faecalibacterium	prausnitzii
212481	Lachnoclostridium	2.64661	0.419086	3.34474e-07	0.414446	0.934115	0.33325	0.0503743	0.106047	Bacteria	Firmicutes	Clostridia	Clostridiales	Lachnospiraceae	Lachnoclostridium	NA
301325	Ruminococcaceae_NK4A214_group	-1.72335	0.522202	0.0448198	0.387941	0.956913	0.632628	0.3958	0.0146751	Bacteria	Firmicutes	Clostridia	Clostridiales	Ruminococcaceae	Ruminococcaceae_NK4A214_group	NA
194374	Lachnoclostridium	1.12932	0.289683	0.00954054	0.339468	-0.278901	0.264363	0.594312	0.0633197	Bacteria	Firmicutes	Clostridia	Clostridiales	Lachnospiraceae	Lachnoclostridium	NA
369227	Dorea longicatena	1.06012	0.293131	0.0204716	0.293345	0.913365	0.245261	0.00397315	1.23711	Bacteria	Firmicutes	Clostridia	Clostridiales	Lachnospiraceae	Dorea	longicatena
1111294	Escherichia/Shigella albertii/boydii/coli/dysenteriae/fergusonii/flexneri/sonnei/vulneris	-1.77176	0.509578	0.028521	0.225622	2.36361	0.422702	1.38908e-06	0.536614	Bacteria	Proteobacteria	Gammaproteobacteria	Enterobacteriales	Enterobacteriaceae	Escherichia/Shigella	albertii/boydii/coli/dysenteriae/fergusonii/flexneri/sonnei/vulneris
351231	Bacteroides dorei/fragilis	2.25021	0.645028	0.0285089	0.219616	0.461514	0.760426	0.78383	0.0945765	Bacteria	Bacteroidetes	Bacteroidia	Bacteroidales	Bacteroidaceae	Bacteroides	dorei/fragilis
187623	Bacteroides fragilis/xylanisolvens	1.56187	0.397839	0.00908522	0.201815	0.449117	0.392665	0.550887	0.0156704	Bacteria	Bacteroidetes	Bacteroidia	Bacteroidales	Bacteroidaceae	Bacteroides	fragilis/xylanisolvens
187492	Christensenellaceae_R-7_group	-2.30918	0.706171	0.0462492	0.190581	0.473731	0.687926	0.753703	0.0406939	Bacteria	Firmicutes	Clostridia	Clostridiales	Christensenellaceae	Christensenellaceae_R-7_group	NA
358104	Lachnoclostridium	1.24512	0.357053	0.0285089	0.130681	0.580132	0.229281	0.0868777	0.11052	Bacteria	Firmicutes	Clostridia	Clostridiales	Lachnospiraceae	Lachnoclostridium	NA
780650	Clostridium_sensu_stricto_1	1.90684	0.467976	0.00554962	0.106094	1.3288	0.321828	0.000945511	0.825803	Bacteria	Firmicutes	Clostridia	Clostridiales	Clostridiaceae_1	Clostridium_sensu_stricto_1	NA
361108	Lachnoclostridium	4.78224	1.04081	0.000976152	0.0943858	0.147731	0.850345	0.951811	0.0050235	Bacteria	Firmicutes	Clostridia	Clostridiales	Lachnospiraceae	Lachnoclostridium	NA
3779896	Bacteroides vulgatus	-3.35004	0.82532	0.00554962	0.0904747	-0.307211	1.1587	NA	0.000362533	Bacteria	Bacteroidetes	Bacteroidia	Bacteroidales	Bacteroidaceae	Bacteroides	vulgatus
569244	[Order]Mollicutes_RF39	-3.3616	0.658296	0.000129378	0.0899615	0.698667	0.54731	0.484603	0.0265633	Bacteria	Tenericutes	Mollicutes	Mollicutes_RF39	NA	NA	NA
339013	Bacteroides	1.58232	0.467687	0.0352978	0.0898777	0.435206	0.378083	0.5499	0.0126018	Bacteria	Bacteroidetes	Bacteroidia	Bacteroidales	Bacteroidaceae	Bacteroides	NA
264552	Dialister	3.58757	1.1103	0.0498522	0.0869018	-0.763424	0.479401	0.364323	0.42515	Bacteria	Firmicutes	Negativicutes	Selenomonadales	Veillonellaceae	Dialister	NA
562038	Roseburia	-0.927567	0.27809	0.0406906	0.0725285	0.134672	0.304886	0.864707	0.0786047	Bacteria	Firmicutes	Clostridia	Clostridiales	Lachnospiraceae	Roseburia	NA
199753	Dorea	1.53576	0.328228	0.000909498	0.0554424	0.6638	0.252833	0.0710345	0.065975	Bacteria	Firmicutes	Clostridia	Clostridiales	Lachnospiraceae	Dorea	NA
4299543	Ruminococcaceae_UCG-005	-2.02476	0.617418	0.0462492	0.0364836	-0.203843	0.62659	NA	0.00291657	Bacteria	Firmicutes	Clostridia	Clostridiales	Ruminococcaceae	Ruminococcaceae_UCG-005	NA
641783	Ruminococcaceae_NK4A214_group	-2.84484	0.645881	0.00208923	0.0341617	0.951103	0.886436	0.585081	0.00284699	Bacteria	Firmicutes	Clostridia	Clostridiales	Ruminococcaceae	Ruminococcaceae_NK4A214_group	NA
343686	[Family]Ruminococcaceae	5.79349	1.36745	0.00352145	0.0329291	-0.22654	0.962587	0.924258	0.0653169	Bacteria	Firmicutes	Clostridia	Clostridiales	Ruminococcaceae	NA	NA
798164	Christensenellaceae_R-7_group	-1.51398	0.352125	0.00299861	0.0325326	-0.0312855	0.341797	0.972823	0.0266555	Bacteria	Firmicutes	Clostridia	Clostridiales	Christensenellaceae	Christensenellaceae_R-7_group	NA
denovo49179	Ruminococcaceae_UCG-002	-1.95002	0.469989	0.00438699	0.0267995	0.0800966	0.714794	NA	0.000861979	Bacteria	Firmicutes	Clostridia	Clostridiales	Ruminococcaceae	Ruminococcaceae_UCG-002	NA
357312	Lachnoclostridium	3.17106	0.507787	3.34474e-07	0.0204774	0.107901	0.499935	0.935102	0.00423708	Bacteria	Firmicutes	Clostridia	Clostridiales	Lachnospiraceae	Lachnoclostridium	NA
197537	Bacteroides	2.46729	0.536693	0.000976152	0.0191387	0.519673	0.473245	NA	0.00190353	Bacteria	Bacteroidetes	Bacteroidia	Bacteroidales	Bacteroidaceae	Bacteroides	NA
577512	Ruminococcaceae_UCG-014	2.36816	0.697713	0.0350179	0.0185828	1.06178	1.02973	NA	0.000774704	Bacteria	Firmicutes	Clostridia	Clostridiales	Ruminococcaceae	Ruminococcaceae_UCG-014	NA
denovo59977	Ruminococcaceae_NK4A214_group	-2.45687	0.639247	0.0106835	0.0133245	0.60703	0.746145	NA	0.00160908	Bacteria	Firmicutes	Clostridia	Clostridiales	Ruminococcaceae	Ruminococcaceae_NK4A214_group	NA
759751	Lachnoclostridium	1.43764	0.374172	0.0106835	0.0119919	1.32054	0.315068	0.000799492	0.00911127	Bacteria	Firmicutes	Clostridia	Clostridiales	Lachnospiraceae	Lachnoclostridium	NA
537661	[Family]Lachnospiraceae	2.05352	0.633473	0.0493134	0.00936354	0.309123	1.15794	NA	0.000315994	Bacteria	Firmicutes	Clostridia	Clostridiales	Lachnospiraceae	NA	NA
4326870	Dialister	4.53091	1.20447	0.0133045	0.00598902	-0.566672	0.550827	0.598968	0.0052021	Bacteria	Firmicutes	Negativicutes	Selenomonadales	Veillonellaceae	Dialister	NA
332584	Lachnoclostridium	4.45357	0.760854	2.532e-06	0.0058366	0.179936	1.14115	NA	0.000297205	Bacteria	Firmicutes	Clostridia	Clostridiales	Lachnospiraceae	Lachnoclostridium	NA
819181	Ruminococcaceae_UCG-002	-2.15792	0.511503	0.00352145	0.00581764	-0.476501	0.618614	NA	0.000917719	Bacteria	Firmicutes	Clostridia	Clostridiales	Ruminococcaceae	Ruminococcaceae_UCG-002	NA
denovo193614	Collinsella bouchesdurhonensis	3.18698	0.937064	0.0350179	0.00579862	0.00419544	0.654453	0.99925	0.0101917	Bacteria	Actinobacteria	Coriobacteriia	Coriobacteriales	Coriobacteriaceae	Collinsella	bouchesdurhonensis
4353251	Veillonella atypica	2.96951	0.780918	0.0118847	0.00556901	3.31577	0.653898	1.90317e-05	0.0171049	Bacteria	Firmicutes	Negativicutes	Selenomonadales	Veillonellaceae	Veillonella	atypica
548021	Eisenbergiella	3.27162	0.927556	0.0264978	0.00421994	0.197211	1.15858	NA	0.000413112	Bacteria	Firmicutes	Clostridia	Clostridiales	Lachnospiraceae	Eisenbergiella	NA
denovo47307	Bacteroides	2.64199	0.741073	0.023901	0.00418913	0.300476	1.15848	NA	0.000298854	Bacteria	Bacteroidetes	Bacteroidia	Bacteroidales	Bacteroidaceae	Bacteroides	NA
177670	Lachnoclostridium	1.85189	0.534005	0.028521	0.00415119	0.593188	0.311638	0.246474	0.00593741	Bacteria	Firmicutes	Clostridia	Clostridiales	Lachnospiraceae	Lachnoclostridium	NA
denovo56680	Ruminococcaceae_NK4A214_group	-2.56285	0.699582	0.0178413	0.00336507	-0.52346	0.814332	NA	0.00149106	Bacteria	Firmicutes	Clostridia	Clostridiales	Ruminococcaceae	Ruminococcaceae_NK4A214_group	NA
