# Supplementary material for: Trans-ethnic gut microbial signatures of prediabetic subjects from India and Denmark
Source: Genome Med. 2021 Mar 3;13:36. doi: 10.1186/s13073-021-00851-9 (PMC7931552; doi:10.1186/s13073-021-00851-9)
Supplement: Supplementary file 12 — Additional file 12: Table S10. Differentially abundant phyla, family and genera between NG and PD subjects. Table S10A: Differentially abundant phyla between NG and PD subjects, belonging to the Indian and Danish cohorts (pooled together), identified using a negative binomial Wald test (corrected for geography specific cohort-effect). A positive log2 fold change value indicates higher relative abundance of the OTU in PD subjects and vice-versa. P-values were adjusted for multiple testing using Benjamini-Hochberg correction. Table S10B: Differentially abundant family between NG and PD subjects, belonging to the Indian and Danish cohorts (pooled together), identified using a negative binomial Wald test (corrected for geography specific cohort-effect). A positive log2 fold change value indicates higher relative abundance of the OTU in PD subjects and vice-versa. P-values were adjusted for multiple testing using Benjamini-Hochberg correction. Significantly (padj < 0.05) discriminating families are listed in Table. Table S10C: Differentially abundant genera between NG and PD subjects, belonging to the Indian and Danish cohorts (pooled together), identified using a negative binomial Wald test (corrected for geography specific cohort-effect). A positive log2 fold change value indicates higher relative abundance of the OTU in PD subjects and vice-versa. P-values were adjusted for multiple testing using Benjamini-Hochberg correction. Significantly (padj < 0.05) discriminating genera are listed in Table. [file 13073_2021_851_MOESM12_ESM.xlsx]

## Sheet: Table S10A
Table S10A: Differentially abundant phyla between NG and PD subjects, belonging to the Indian and Danish cohorts (pooled together), identified using a negative binomial Wald test (corrected for geography specific cohort-effect). A positive Log2 Fold change value indicates higher relative abundance of the OTU in PD subjects and vice-versa. P-values were adjusted for multiple testing using Benjamin…
Phylum	log2FoldChange	Log2 FC Standard Error	BH adjusted p value	Mean % Abundance
Firmicutes	-0.0564371	0.0558308	0.507136	60.5458
Bacteroidetes	-0.103	0.0943961	0.507136	30.9453
Actinobacteria	0.144387	0.101572	0.403425	4.28213
Proteobacteria	0.238778	0.116508	0.175142	2.95047
Tenericutes	-0.645508	0.241628	0.0981696	0.781901
Verrucomicrobia	-0.11654	0.297023	0.752693	0.208458
Cyanobacteria	-0.609324	0.316937	0.177247	0.138422
Spirochaetes	-0.242501	0.518881	0.752693	0.0733228
Lentisphaerae	-0.776787	0.364463	0.175142	0.0345145
Fusobacteria	0.473267	0.52183	0.526413	0.0145985
Elusimicrobia	0.249678	0.584515	0.752693	0.0128583
Synergistetes	-0.174349	0.590461	0.767783	0.00352652

## Sheet: Table S10B
Table S10B: Differentially abundant family between NG and PD subjects, belonging to the Indian and Danish cohorts (pooled together), identified using a negative binomial Wald test (corrected for geography specific cohort-effect). A positive Log2 Fold change value indicates higher relative abundance of the OTU in PD subjects and vice-versa. P-values were adjusted for multiple testing using Benjami…
Family	log2FoldChange	Log2 FC Standard Error	BH adjusted p value	Mean % Abundance
Streptococcaceae	0.812508	0.192383	0.000228628	1.53512
Burkholderiaceae	0.457524	0.160224	0.0272112	1.32984
Enterobacteriaceae	1.63959	0.229416	3.37556e-11	0.536326
Vibrionaceae	3.20476	0.619604	2.92941e-06	0.1604
Nocardiaceae	1.02785	0.270565	0.00110455	0.123494
Clostridiales_vadinBB60_group	-1.01296	0.365344	0.030187	0.0775253
Enterococcaceae	2.61786	0.433138	2.8576e-08	0.038397

## Sheet: Table S10C
Table S10C: Differentially abundant genera between NG and PD subjects, belonging to the Indian and Danish cohorts (pooled together), identified using a negative binomial Wald test (corrected for geography specific cohort-effect). A positive Log2 Fold change value indicates higher relative abundance of the OTU in PD subjects and vice-versa. P-values were adjusted for multiple testing using Benjami…
Genus	log2FoldChange	Log2 FC Standard Error	BH adjusted p value	Mean % Abundance
Lactobacillus	0.73487	0.237856	0.026521	2.25233
Blautia	0.318103	0.0950877	0.0157043	2.16203
Streptococcus	1.01409	0.199261	1.23642e-05	1.51859
Lachnoclostridium	0.488338	0.128544	0.00356973	0.960848
GKS98_freshwater_group	1.48175	0.449419	0.0168067	0.603273
Escherichia/Shigella	2.04979	0.255454	1.75893e-13	0.386469
Veillonella	1.49872	0.282138	6.2159e-06	0.183661
Vibrio	3.20276	0.611124	6.8762e-06	0.1604
Parasutterella	0.879227	0.290553	0.0304408	0.154181
Klebsiella	0.90644	0.291088	0.0264578	0.132414
Rhodococcus	1.06705	0.273389	0.00272296	0.123494
Intestinibacter	0.838724	0.242785	0.0118493	0.0903465
Achromobacter	1.03669	0.346367	0.0316729	0.0739825
Negativibacillus	0.915988	0.292936	0.0264578	0.0738739
Enterococcus	2.66786	0.423237	2.50323e-08	0.038397
Eisenbergiella	1.08145	0.364902	0.0326776	0.0344269
