# Supplementary material for: Trans-ethnic gut microbial signatures of prediabetic subjects from India and Denmark
Source: Genome Med. 2021 Mar 3;13:36. doi: 10.1186/s13073-021-00851-9 (PMC7931552; doi:10.1186/s13073-021-00851-9)
Supplement: Supplementary file 13 — Additional file 13: Table S11. Differentially abundant KEGG pathways (level 3) between NG and PD subjects. Differentially abundant KEGG pathways (level 3) between NG and PD subjects, belonging to the Indian and Danish cohorts (pooled together), identified using a negative binomial Wald test (corrected for geography specific cohort-effect). A positive log2 fold change value indicates higher relative abundance of the Pathway in PD subjects and vice-versa. P-values were adjusted for multiple testing using Benjamini-Hochberg correction (list of pathways sorted according to padjvalues). Pathways that are differentially abundant at a significance level of padj < 0.05 are listed. [file 13073_2021_851_MOESM13_ESM.xlsx]

## Sheet: Table S11
Table S11: Differentially abundant KEGG pathways (level 3) between NG and PD subjects, belonging to the Indian and Danish cohorts (pooled together), identified using a negative binomial Wald test (corrected for geography specific cohort-effect). A positive Log2 Fold change value indicates higher relative abundance of the Pathway in PD subjects and vice-versa. P-values were adjusted for multiple t…
KEGG Pathway	Log2 Fold Change	Log2 FC Standard Error	BH adjusted p value
Chlorocyclohexane and chlorobenzene degradation	0.0762042	0.0195694	0.0211963
Aminobenzoate degradation	0.0727329	0.0213331	0.0222799
Ascorbate and aldarate metabolism	0.0697921	0.0202626	0.0222799
Caprolactam degradation	0.0620783	0.0183772	0.0222799
Ether lipid metabolism	0.0715836	0.0196821	0.0222799
Naphthalene degradation	0.0557654	0.0166132	0.0222799
Tyrosine metabolism	0.0298132	0.0089183	0.0222799
Vibrio cholerae infection	0.0166876	0.00482152	0.0222799
Staphylococcus aureus infection	0.0563285	0.0177421	0.0358134
Styrene degradation	0.0692202	0.0221855	0.0388738
D-Glutamine and D-glutamate metabolism	-0.0212432	0.00696157	0.0445067
Limonene and pinene degradation	0.067341	0.0223013	0.0453479
Ribosome Biogenesis	-0.0163283	0.00545268	0.0454553
Note : KEGG ortholog level abundance data and subsequent mapping to pathway abundance has been performed with PiCrust. The NTSI values (mean±SD) indicating reference genome coverage for the Indian and Danish microbiome samples were 0.075±0.024 and 0.112±0.039 respectively. In a final step, non-prokaryotic pathways from the list of differentially abundant pathways were removed following the ‘remov…
