# Supplementary material for: Trans-ethnic gut microbial signatures of prediabetic subjects from India and Denmark
Source: Genome Med. 2021 Mar 3;13:36. doi: 10.1186/s13073-021-00851-9 (PMC7931552; doi:10.1186/s13073-021-00851-9)
Supplement: Supplementary file 14 — Additional file 14: Table S12. Differentially abundant KEGG functional modules between NG and PD subjects. Differentially abundant KEGG functional modules between NG and PD subjects, belonging to the Indian and Danish cohorts (pooled together), identified using a negative binomial Wald test (corrected for geography specific cohort-effect). A positive log2 fold change value indicates higher relative abundance of the module in PD subjects and vice-versa. P-values were adjusted for multiple testing using Benjamini-Hochberg method (list of modules sorted according to padj values). Top 15 differentially abundant modules are listed. [file 13073_2021_851_MOESM14_ESM.xlsx]

## Sheet: Table S12
Table S12: Differentially abundant KEGG functional modules between NG and PD subjects, belonging to the Indian and Danish cohorts (pooled together), identified using a negative binomial Wald test (corrected for geography specific cohort-effect). A positive Log2 Fold change value indicates higher relative abundance of the module in PD subjects and vice-versa. P-values were adjusted for multiple te…
KEGG Functional Module	Log2 Fold Change	Log2 FC Standard Error	BH adjusted p value
M00622 Nicotinate degradation, nicotinate => fumarate [PATH:map00760]	0.176142	0.035079	0.000242
M00274 PTS system, mannitol-specific II component [PATH:map00051 map02060] [BR:ko02000]	0.18366	0.0417209	0.00253
M00223 Phosphonate transport system [PATH:map02010] [BR:ko02000]	0.168742	0.0394591	0.002989
M00104 Bile acid biosynthesis, cholesterol => cholate [PATH:map00120]	0.137733	0.0342615	0.006259
M00217 D-Allose transport system [PATH:map02010] [BR:ko02000]	0.151711	0.0384881	0.006259
M00219 AI-2 transport system [PATH:map02010] [BR:ko02000]	0.165687	0.041645	0.006259
M00713 Fluoroquinolone resistance, efflux pump LfrA	0.129953	0.0335256	0.006259
M00714 Multidrug resistance, efflux pump QacA	0.129953	0.0335256	0.006259
M00529 Denitrification, nitrate => nitrogen [PATH:map00910]	0.147653	0.0422163	0.024628
M00027 GABA (gamma-Aminobutyrate) shunt [PATH:map00250]	0.129135	0.0405397	0.055633
M00087 beta-Oxidation [PATH:map01212 map00071]	0.129578	0.0414427	0.055633
M00215 D-Xylose transport system [PATH:map02010] [BR:ko02000]	0.134002	0.0416625	0.055633
M00280 PTS system, glucitol/sorbitol-specific II component [PATH:map00051 map02060] [BR:ko02000]	0.130025	0.0415502	0.055633
M00283 PTS system, ascorbate-specific II component [PATH:map00053 map02060] [BR:ko02000]	0.126696	0.0401697	0.055633
M00498 NtrY-NtrX (nitrogen regulation) two-component regulatory system [PATH:map02020] [BR:ko02022]	-0.0871495	0.0275099	0.055633
Note : KEGG ortholog level abundance data has been generated with PiCrust. Subsequently, KEGG-ortholog to KEGG module association data was retrieved from the KEGG database and used to map the ortholog level abundance matrix into a KEGG module level abundance matrix. In a final step, the non-prokaryotic modules were filtered-out from the list of differentially abundant modules.
