# Supplementary material for: Trans-ethnic gut microbial signatures of prediabetic subjects from India and Denmark
Source: Genome Med. 2021 Mar 3;13:36. doi: 10.1186/s13073-021-00851-9 (PMC7931552; doi:10.1186/s13073-021-00851-9)
Supplement: Supplementary file 15 — Additional file 15: Table S13. Differentially abundant KEGG functional modules between NG and PD subjects belonging to (S13A) Denmark and (S13B) India. Differentially abundant KEGG functional modules between NG and PD subjects belonging to (S13A) Denmark and (S13B) India, identified using negative binomial Wald tests. A positive log2 fold change value indicates higher relative abundance of the module in PD subjects in the respective geography and vice-versa. P-values were adjusted for multiple testing using Benjamini-Hochberg method (list of modules sorted according to padjvalues). Modules that are differentially abundant at a significance level of padj < 0.05 are listed. [file 13073_2021_851_MOESM15_ESM.xlsx]

## Sheet: Table S13
Table S13: Differentially abundant KEGG functional modules between NG and PD subjects belonging to (S13A) Denmark and (S13B) India, identified using negative binomial Wald tests. A positive Log2 Fold change value indicates higher relative abundance of the module in PD subjects in the respective geography and vice-versa. P-values were adjusted for multiple testing using Benjamini-Hochberg method (…
KEGG Functional Module	Log2 Fold Change	Log2 FC Standard Error	BH adjusted p value
(S13A) Denmark
M00622 Nicotinate degradation, nicotinate => fumarate [PATH:map00760]	0.201789	0.0355609	6.66393e-06
M00217 D-Allose transport system [PATH:map02010] [BR:ko02000]	0.184661	0.0347017	2.46619e-05
M00215 D-Xylose transport system [PATH:map02010] [BR:ko02000]	0.192716	0.0407554	0.000216584
M00219 AI-2 transport system [PATH:map02010] [BR:ko02000]	0.178687	0.0372697	0.000216584
M00306 PTS system, fructose-specific II-like component [BR:ko02000]	0.193604	0.0409229	0.000216584
M00287 PTS system, galactosamine-specific II component [PATH:map00052 map02060] [BR:ko02000]	0.166233	0.041073	0.00413691
M00550 Ascorbate degradation, ascorbate => D-xylulose-5P [PATH:map00053]	0.150796	0.0402729	0.0123757
M00277 PTS system, N-acetylgalactosamine-specific II component [PATH:map00052 map02060] [BR:ko02000]	0.142003	0.0403062	0.0218823
M00283 PTS system, ascorbate-specific II component [PATH:map00053 map02060] [BR:ko02000]	0.14633	0.0414022	0.0218823
M00580 Pentose phosphate pathway, archaea, fructose 6P => ribose 5P [PATH:map01200 map01230 map00030]	0.140866	0.0401916	0.0218823
(S13B) India
M00789 Rebeccamycin biosynthesis, tryptophan => rebeccamycin [PATH:map00404]	0.126041	0.027883	0.00296951
M00790 Pyrrolnitrin biosynthesis, tryptophan => pyrrolnitrin [PATH:map00404]	0.142114	0.034708	0.0101729
M00531 Assimilatory nitrate reduction, nitrate => ammonia [PATH:map00910]	0.212953	0.0546683	0.0157215
M00227 Glutamine transport system [PATH:map02010] [BR:ko02000]	0.225784	0.0609624	0.0255538
M00027 GABA (gamma-Aminobutyrate) shunt [PATH:map00250]	0.212953	0.0599208	0.0304266
M00223 Phosphonate transport system [PATH:map02010] [BR:ko02000]	0.207615	0.058282	0.0304266
Note : KEGG ortholog level abundance data has been generated with PiCrust. Subsequently, KEGG-ortholog to KEGG module association data was retrieved from the KEGG database and used to map the ortholog level abundance matrix into a KEGG module level abundance matrix. In a final step, the non-prokaryotic modules were filtered-out from the list of differentially abundant modules.
