# Supplementary material for: Trans-ethnic gut microbial signatures of prediabetic subjects from India and Denmark
Source: Genome Med. 2021 Mar 3;13:36. doi: 10.1186/s13073-021-00851-9 (PMC7931552; doi:10.1186/s13073-021-00851-9)
Supplement: Supplementary file 16 — Additional file 16: Table S14. Correlations between Discriminating OTUs and phenotypic traits includingbiochemical and inflammatory markers. Table S14A: Spearman correlations between discriminating OTUs and phenotypic traits including biochemical and inflammatory markers in the Indian cohort. Correlation values between each discriminating OTU against different biochemical and inflammatory markers were also corrected for multiple testing using Benjamini-Hochberg (BH) correction. P < 0.05 are listed and padj ≤ 0.05 are highlighted in red. Table S14B: Spearman correlations between discriminating OTUs and phenotypic traits including biochemical and inflammatory markers in the Danishcohort.Correlation values between eachdiscriminating OTU against different biochemical and inflammatory markers were also corrected for multiple testing using Benjamini-Hochberg (BH) correction. P < 0.05 are listed and padj ≤ 0.05 are highlighted in red. [file 13073_2021_851_MOESM16_ESM.xlsx]

## Sheet: S14A
Table S14A: Spearman correlations between discriminating OTUs and phenotypic traits including biochemical and inflammatory markers in the Indian cohort. Correlation values between each discriminating OTU against different biochemical and inflammatory markers were also corrected for multiple testing using Benjamini-Hochberg (BH) correction. p <=0.05 are listed and padj ≤0.05 are highlighted in red.
OTU_ID	Taxonomic Affiliations	Phenotypic Traits	Spearman's rho	p value	BH adjusted p value	Kingdom	Phylum	Class	Order	Family	Genus	Species
661229	GKS98_freshwater_group	IL17A	0.303436	3.0386e-07	7.29265e-06	Bacteria	Proteobacteria	Gammaproteobacteria	Betaproteobacteriales	Burkholderiaceae	GKS98_freshwater_group	NA
661229	GKS98_freshwater_group	Age	0.285355	1.57027e-06	1.26044e-05	Bacteria	Proteobacteria	Gammaproteobacteria	Betaproteobacteriales	Burkholderiaceae	GKS98_freshwater_group	NA
661229	GKS98_freshwater_group	IL10	0.285316	1.57555e-06	1.26044e-05	Bacteria	Proteobacteria	Gammaproteobacteria	Betaproteobacteriales	Burkholderiaceae	GKS98_freshwater_group	NA
558264	Achromobacter insolitus/xylosoxidans	Age	0.289308	1.10711e-06	2.65706e-05	Bacteria	Proteobacteria	Gammaproteobacteria	Betaproteobacteriales	Burkholderiaceae	Achromobacter	insolitus/xylosoxidans
264967	Megasphaera	Glucose	0.266522	7.72306e-06	0.000185353	Bacteria	Firmicutes	Negativicutes	Selenomonadales	Veillonellaceae	Megasphaera	NA
52166	Megasphaera	Glucose	0.246897	3.59079e-05	0.000861789	Bacteria	Firmicutes	Negativicutes	Selenomonadales	Veillonellaceae	Megasphaera	NA
denovo21120	Megasphaera	Glucose	0.246222	3.77758e-05	0.00090662	Bacteria	Firmicutes	Negativicutes	Selenomonadales	Veillonellaceae	Megasphaera	NA
558264	Achromobacter insolitus/xylosoxidans	IL17A	0.21639	0.000308127	0.00369753	Bacteria	Proteobacteria	Gammaproteobacteria	Betaproteobacteriales	Burkholderiaceae	Achromobacter	insolitus/xylosoxidans
211935	Agathobacter	Age	-0.219091	0.000257667	0.00618401	Bacteria	Firmicutes	Clostridia	Clostridiales	Lachnospiraceae	Agathobacter	NA
817140	Megasphaera elsdenii	Glucose	0.207015	0.000563756	0.00760101	Bacteria	Firmicutes	Negativicutes	Selenomonadales	Veillonellaceae	Megasphaera	elsdenii
817140	Megasphaera elsdenii	HDL	-0.20516	0.000633417	0.00760101	Bacteria	Firmicutes	Negativicutes	Selenomonadales	Veillonellaceae	Megasphaera	elsdenii
558264	Achromobacter insolitus/xylosoxidans	HBA1C	0.192927	0.00133148	0.0106519	Bacteria	Proteobacteria	Gammaproteobacteria	Betaproteobacteriales	Burkholderiaceae	Achromobacter	insolitus/xylosoxidans
816299	Olsenella	Age	-0.208578	0.000510669	0.0122561	Bacteria	Actinobacteria	Coriobacteriia	Coriobacteriales	Atopobiaceae	Olsenella	NA
319275	Faecalibacterium	IL10	0.207583	0.000543897	0.0130535	Bacteria	Firmicutes	Clostridia	Clostridiales	Ruminococcaceae	Faecalibacterium	NA
661229	GKS98_freshwater_group	Glucose	0.181904	0.00250659	0.0139059	Bacteria	Proteobacteria	Gammaproteobacteria	Betaproteobacteriales	Burkholderiaceae	GKS98_freshwater_group	NA
661229	GKS98_freshwater_group	IL6	0.179294	0.00289706	0.0139059	Bacteria	Proteobacteria	Gammaproteobacteria	Betaproteobacteriales	Burkholderiaceae	GKS98_freshwater_group	NA
denovo40176	Megasphaera	HBA1C	0.206516	0.000581777	0.0139627	Bacteria	Firmicutes	Negativicutes	Selenomonadales	Veillonellaceae	Megasphaera	NA
817140	Megasphaera elsdenii	HBA1C	0.180243	0.00274917	0.0165186	Bacteria	Firmicutes	Negativicutes	Selenomonadales	Veillonellaceae	Megasphaera	elsdenii
817140	Megasphaera elsdenii	Weight	0.180217	0.0027531	0.0165186	Bacteria	Firmicutes	Negativicutes	Selenomonadales	Veillonellaceae	Megasphaera	elsdenii
denovo21120	Megasphaera	HBA1C	0.191851	0.00141845	0.0170213	Bacteria	Firmicutes	Negativicutes	Selenomonadales	Veillonellaceae	Megasphaera	NA
denovo164513	[Family]Lachnospiraceae	VLDL	0.201802	0.000780062	0.0187215	Bacteria	Firmicutes	Clostridia	Clostridiales	Lachnospiraceae	NA	NA
1121530	Lactobacillus ruminis	Age	-0.201047	0.000817073	0.0196098	Bacteria	Firmicutes	Bacilli	Lactobacillales	Lactobacillaceae	Lactobacillus	ruminis
558264	Achromobacter insolitus/xylosoxidans	Glucose	0.17495	0.00367084	0.0220251	Bacteria	Proteobacteria	Gammaproteobacteria	Betaproteobacteriales	Burkholderiaceae	Achromobacter	insolitus/xylosoxidans
361811	Subdoligranulum	IL10	0.197654	0.00100435	0.0241043	Bacteria	Firmicutes	Clostridia	Clostridiales	Ruminococcaceae	Subdoligranulum	NA
338757	Lactobacillus fermentum/mucosae	Height	-0.196159	0.00109878	0.0263707	Bacteria	Firmicutes	Bacilli	Lactobacillales	Lactobacillaceae	Lactobacillus	fermentum/mucosae
52166	Megasphaera	HBA1C	0.179597	0.00284917	0.03419	Bacteria	Firmicutes	Negativicutes	Selenomonadales	Veillonellaceae	Megasphaera	NA
817140	Megasphaera elsdenii	Waist.Hip_ratio	0.160741	0.00767763	0.0368526	Bacteria	Firmicutes	Negativicutes	Selenomonadales	Veillonellaceae	Megasphaera	elsdenii
52166	Megasphaera	HDL	-0.16813	0.00526727	0.0421382	Bacteria	Firmicutes	Negativicutes	Selenomonadales	Veillonellaceae	Megasphaera	NA
358410	Subdoligranulum	BP_sys_avg	-0.175737	0.00351811	0.0422173	Bacteria	Firmicutes	Clostridia	Clostridiales	Ruminococcaceae	Subdoligranulum	NA
358410	Subdoligranulum	Glucose	0.180583	0.00269783	0.0422173	Bacteria	Firmicutes	Clostridia	Clostridiales	Ruminococcaceae	Subdoligranulum	NA
321743	Prevotella_9	Glucose	-0.187767	0.00179809	0.0431542	Bacteria	Bacteroidetes	Bacteroidia	Bacteroidales	Prevotellaceae	Prevotella_9	NA
1767788	Vibrio cholerae	MCP1	-0.187588	0.00185246	0.0444591	Bacteria	Proteobacteria	Gammaproteobacteria	Vibrionales	Vibrionaceae	Vibrio	cholerae
denovo40176	Megasphaera	HDL	-0.174553	0.00375027	0.0450033	Bacteria	Firmicutes	Negativicutes	Selenomonadales	Veillonellaceae	Megasphaera	NA
358410	Subdoligranulum	IL10	0.161031	0.00756708	0.0454083	Bacteria	Firmicutes	Clostridia	Clostridiales	Ruminococcaceae	Subdoligranulum	NA
358410	Subdoligranulum	IL13	0.161028	0.00756804	0.0454083	Bacteria	Firmicutes	Clostridia	Clostridiales	Ruminococcaceae	Subdoligranulum	NA
813217	Klebsiella aerogenes/oxytoca/pneumoniae	IL13	-0.185998	0.00198969	0.0477526	Bacteria	Proteobacteria	Gammaproteobacteria	Enterobacteriales	Enterobacteriaceae	Klebsiella	aerogenes/oxytoca/pneumoniae
333178	Lactobacillus ruminis	Age	-0.185087	0.00209552	0.0502925	Bacteria	Firmicutes	Bacilli	Lactobacillales	Lactobacillaceae	Lactobacillus	ruminis
358410	Subdoligranulum	BP_dia_avg	-0.152524	0.011472	0.052896	Bacteria	Firmicutes	Clostridia	Clostridiales	Ruminococcaceae	Subdoligranulum	NA
358410	Subdoligranulum	HBA1C	0.149523	0.013224	0.052896	Bacteria	Firmicutes	Clostridia	Clostridiales	Ruminococcaceae	Subdoligranulum	NA
denovo94756	Prevotella_9	Glucose	-0.181437	0.00257276	0.0617463	Bacteria	Bacteroidetes	Bacteroidia	Bacteroidales	Prevotellaceae	Prevotella_9	NA
denovo40176	Megasphaera	VLDL	0.160159	0.00790398	0.0632318	Bacteria	Firmicutes	Negativicutes	Selenomonadales	Veillonellaceae	Megasphaera	NA
184114	Subdoligranulum	IL10	0.178241	0.00306973	0.0736735	Bacteria	Firmicutes	Clostridia	Clostridiales	Ruminococcaceae	Subdoligranulum	NA
denovo166363	[Family]Ruminococcaceae	MCP1	-0.177432	0.00326537	0.0783689	Bacteria	Firmicutes	Clostridia	Clostridiales	Ruminococcaceae	NA	NA
denovo166363	[Family]Ruminococcaceae	BP_dia_avg	0.162839	0.00690917	0.08291	Bacteria	Firmicutes	Clostridia	Clostridiales	Ruminococcaceae	NA	NA
denovo94756	Prevotella_9	HBA1C	-0.161831	0.00726938	0.0872326	Bacteria	Bacteroidetes	Bacteroidia	Bacteroidales	Prevotellaceae	Prevotella_9	NA
denovo164513	[Family]Lachnospiraceae	Glucose	0.155308	0.0100328	0.0888687	Bacteria	Firmicutes	Clostridia	Clostridiales	Lachnospiraceae	NA	NA
denovo164513	[Family]Lachnospiraceae	HBA1C	0.147093	0.0148114	0.0888687	Bacteria	Firmicutes	Clostridia	Clostridiales	Lachnospiraceae	NA	NA
denovo164513	[Family]Lachnospiraceae	TNF.alpha	-0.150125	0.0128549	0.0888687	Bacteria	Firmicutes	Clostridia	Clostridiales	Lachnospiraceae	NA	NA
denovo148	Megasphaera	HBA1C	0.173648	0.00393672	0.0944813	Bacteria	Firmicutes	Negativicutes	Selenomonadales	Veillonellaceae	Megasphaera	NA
denovo75302	Faecalibacterium	MCP1	-0.173269	0.0040855	0.0980521	Bacteria	Firmicutes	Clostridia	Clostridiales	Ruminococcaceae	Faecalibacterium	NA
denovo49732	Lactobacillus	IL1.beta	0.158711	0.00849263	0.106053	Bacteria	Firmicutes	Bacilli	Lactobacillales	Lactobacillaceae	Lactobacillus	NA
denovo49732	Lactobacillus	IL17A	0.157904	0.00883772	0.106053	Bacteria	Firmicutes	Bacilli	Lactobacillales	Lactobacillaceae	Lactobacillus	NA
355307	Subdoligranulum	IL10	0.171445	0.0044265	0.106236	Bacteria	Firmicutes	Clostridia	Clostridiales	Ruminococcaceae	Subdoligranulum	NA
denovo220394	Faecalibacterium	BP_dia_avg	0.170752	0.00459149	0.110196	Bacteria	Firmicutes	Clostridia	Clostridiales	Ruminococcaceae	Faecalibacterium	NA
denovo143775	Prevotella_9	HBA1C	-0.170724	0.00459833	0.11036	Bacteria	Bacteroidetes	Bacteroidia	Bacteroidales	Prevotellaceae	Prevotella_9	NA
264967	Megasphaera	HBA1C	0.157067	0.00920854	0.110502	Bacteria	Firmicutes	Negativicutes	Selenomonadales	Veillonellaceae	Megasphaera	NA
530094	Faecalibacterium	BP_sys_avg	-0.170591	0.00463081	0.111139	Bacteria	Firmicutes	Clostridia	Clostridiales	Ruminococcaceae	Faecalibacterium	NA
denovo253316	Faecalibacterium	BP_dia_avg	0.170234	0.00471859	0.113246	Bacteria	Firmicutes	Clostridia	Clostridiales	Ruminococcaceae	Faecalibacterium	NA
813217	Klebsiella aerogenes/oxytoca/pneumoniae	Age	0.156192	0.00961085	0.11533	Bacteria	Proteobacteria	Gammaproteobacteria	Enterobacteriales	Enterobacteriaceae	Klebsiella	aerogenes/oxytoca/pneumoniae
661229	GKS98_freshwater_group	HBA1C	0.126818	0.0358965	0.122575	Bacteria	Proteobacteria	Gammaproteobacteria	Betaproteobacteriales	Burkholderiaceae	GKS98_freshwater_group	NA
661229	GKS98_freshwater_group	HDL	0.123632	0.0408585	0.122575	Bacteria	Proteobacteria	Gammaproteobacteria	Betaproteobacteriales	Burkholderiaceae	GKS98_freshwater_group	NA
661229	GKS98_freshwater_group	TNF.alpha	0.128005	0.0341841	0.122575	Bacteria	Proteobacteria	Gammaproteobacteria	Betaproteobacteriales	Burkholderiaceae	GKS98_freshwater_group	NA
denovo15790	Lactobacillus	IL1.beta	0.168364	0.00520346	0.124883	Bacteria	Firmicutes	Bacilli	Lactobacillales	Lactobacillaceae	Lactobacillus	NA
denovo208989	Megasphaera	Glucose	0.167712	0.00538304	0.129193	Bacteria	Firmicutes	Negativicutes	Selenomonadales	Veillonellaceae	Megasphaera	NA
1019878	Veillonella dispar/parvula	Age	0.167211	0.0055244	0.132586	Bacteria	Firmicutes	Negativicutes	Selenomonadales	Veillonellaceae	Veillonella	dispar/parvula
52166	Megasphaera	Weight	0.137114	0.0232076	0.139246	Bacteria	Firmicutes	Negativicutes	Selenomonadales	Veillonellaceae	Megasphaera	NA
358410	Subdoligranulum	IL1.beta	0.121062	0.0452703	0.155212	Bacteria	Firmicutes	Clostridia	Clostridiales	Ruminococcaceae	Subdoligranulum	NA
denovo143775	Prevotella_9	Glucose	-0.145372	0.0160344	0.160274	Bacteria	Bacteroidetes	Bacteroidia	Bacteroidales	Prevotellaceae	Prevotella_9	NA
denovo143775	Prevotella_9	IL17A	-0.139198	0.0211758	0.160274	Bacteria	Bacteroidetes	Bacteroidia	Bacteroidales	Prevotellaceae	Prevotella_9	NA
denovo143775	Prevotella_9	LDL	-0.133864	0.0267123	0.160274	Bacteria	Bacteroidetes	Bacteroidia	Bacteroidales	Prevotellaceae	Prevotella_9	NA
denovo49732	Lactobacillus	Age	-0.140135	0.0203138	0.16251	Bacteria	Firmicutes	Bacilli	Lactobacillales	Lactobacillaceae	Lactobacillus	NA
530094	Faecalibacterium	Glucose	0.139845	0.0205771	0.164617	Bacteria	Firmicutes	Clostridia	Clostridiales	Ruminococcaceae	Faecalibacterium	NA
530094	Faecalibacterium	MCP1	-0.148201	0.0142461	0.164617	Bacteria	Firmicutes	Clostridia	Clostridiales	Ruminococcaceae	Faecalibacterium	NA
denovo164513	[Family]Lachnospiraceae	Height	0.121667	0.0441962	0.168753	Bacteria	Firmicutes	Clostridia	Clostridiales	Lachnospiraceae	NA	NA
denovo164513	[Family]Lachnospiraceae	IL13	0.118933	0.0492196	0.168753	Bacteria	Firmicutes	Clostridia	Clostridiales	Lachnospiraceae	NA	NA
denovo164513	[Family]Lachnospiraceae	LBP	-0.126324	0.0366309	0.168753	Bacteria	Firmicutes	Clostridia	Clostridiales	Lachnospiraceae	NA	NA
551822	Intestinibacter bartlettii	IL13	0.162096	0.00717302	0.172152	Bacteria	Firmicutes	Clostridia	Clostridiales	Peptostreptococcaceae	Intestinibacter	bartlettii
338757	Lactobacillus fermentum/mucosae	IL23	0.147521	0.0145204	0.174244	Bacteria	Firmicutes	Bacilli	Lactobacillales	Lactobacillaceae	Lactobacillus	fermentum/mucosae
1084865	Staphylococcus epidermidis/haemolyticus/hominis	hCRP	0.161774	0.0072902	0.174965	Bacteria	Firmicutes	Bacilli	Bacillales	Staphylococcaceae	Staphylococcus	epidermidis/haemolyticus/hominis
denovo75302	Faecalibacterium	BP_dia_avg	0.147277	0.0146858	0.176229	Bacteria	Firmicutes	Clostridia	Clostridiales	Ruminococcaceae	Faecalibacterium	NA
denovo49732	Lactobacillus	IL13	0.131088	0.0300571	0.180342	Bacteria	Firmicutes	Bacilli	Lactobacillales	Lactobacillaceae	Lactobacillus	NA
denovo220394	Faecalibacterium	MCP1	-0.146975	0.015078	0.180937	Bacteria	Firmicutes	Clostridia	Clostridiales	Ruminococcaceae	Faecalibacterium	NA
denovo208989	Megasphaera	HBA1C	0.146678	0.0150982	0.181179	Bacteria	Firmicutes	Negativicutes	Selenomonadales	Veillonellaceae	Megasphaera	NA
denovo143775	Prevotella_9	VLDL	-0.123043	0.0418355	0.20081	Bacteria	Bacteroidetes	Bacteroidia	Bacteroidales	Prevotellaceae	Prevotella_9	NA
816299	Olsenella	Glucose	0.124765	0.0390319	0.20642	Bacteria	Actinobacteria	Coriobacteriia	Coriobacteriales	Atopobiaceae	Olsenella	NA
816299	Olsenella	hCRP	0.122354	0.0430042	0.20642	Bacteria	Actinobacteria	Coriobacteriia	Coriobacteriales	Atopobiaceae	Olsenella	NA
816299	Olsenella	IL23	0.133562	0.0270606	0.20642	Bacteria	Actinobacteria	Coriobacteriia	Coriobacteriales	Atopobiaceae	Olsenella	NA
816299	Olsenella	LDL	-0.126226	0.0367784	0.20642	Bacteria	Actinobacteria	Coriobacteriia	Coriobacteriales	Atopobiaceae	Olsenella	NA
184114	Subdoligranulum	HBA1C	0.143711	0.0172968	0.207562	Bacteria	Firmicutes	Clostridia	Clostridiales	Ruminococcaceae	Subdoligranulum	NA
355307	Subdoligranulum	TNF.alpha	0.143426	0.017522	0.210264	Bacteria	Firmicutes	Clostridia	Clostridiales	Ruminococcaceae	Subdoligranulum	NA
1111294	Escherichia/Shigella albertii/boydii/coli/dysenteriae/fergusonii/flexneri/sonnei/vulneris	Age	0.157562	0.00898741	0.215698	Bacteria	Proteobacteria	Gammaproteobacteria	Enterobacteriales	Enterobacteriaceae	Escherichia/Shigella	albertii/boydii/coli/dysenteriae/fergusonii/flexneri/sonnei/vulneris
197204	Subdoligranulum	Glucose	0.151284	0.0121692	0.217325	Bacteria	Firmicutes	Clostridia	Clostridiales	Ruminococcaceae	Subdoligranulum	NA
197204	Subdoligranulum	HBA1C	0.133963	0.0265987	0.217325	Bacteria	Firmicutes	Clostridia	Clostridiales	Ruminococcaceae	Subdoligranulum	NA
197204	Subdoligranulum	IL13	0.133471	0.0271656	0.217325	Bacteria	Firmicutes	Clostridia	Clostridiales	Ruminococcaceae	Subdoligranulum	NA
denovo86547	Megasphaera	HDL	-0.146397	0.0152954	0.227618	Bacteria	Firmicutes	Negativicutes	Selenomonadales	Veillonellaceae	Megasphaera	NA
denovo86547	Megasphaera	LBP	-0.141669	0.0189682	0.227618	Bacteria	Firmicutes	Negativicutes	Selenomonadales	Veillonellaceae	Megasphaera	NA
52166	Megasphaera	Waist.Hip_ratio	0.119426	0.0482803	0.231745	Bacteria	Firmicutes	Negativicutes	Selenomonadales	Veillonellaceae	Megasphaera	NA
177679	[Family]Muribaculaceae	TNF.alpha	0.154691	0.0103371	0.248091	Bacteria	Bacteroidetes	Bacteroidia	Bacteroidales	Muribaculaceae	NA	NA
319275	Faecalibacterium	Height	0.128141	0.033992	0.253341	Bacteria	Firmicutes	Clostridia	Clostridiales	Ruminococcaceae	Faecalibacterium	NA
319275	Faecalibacterium	IL6	0.119255	0.0486041	0.253341	Bacteria	Firmicutes	Clostridia	Clostridiales	Ruminococcaceae	Faecalibacterium	NA
denovo94756	Prevotella_9	VLDL	-0.121115	0.0451752	0.255922	Bacteria	Bacteroidetes	Bacteroidia	Bacteroidales	Prevotellaceae	Prevotella_9	NA
denovo40176	Megasphaera	Glucose	0.122208	0.0432548	0.259529	Bacteria	Firmicutes	Negativicutes	Selenomonadales	Veillonellaceae	Megasphaera	NA
denovo253316	Faecalibacterium	MCP1	-0.138679	0.0219103	0.262924	Bacteria	Firmicutes	Clostridia	Clostridiales	Ruminococcaceae	Faecalibacterium	NA
338757	Lactobacillus fermentum/mucosae	Glucose	0.12848	0.0335187	0.26815	Bacteria	Firmicutes	Bacilli	Lactobacillales	Lactobacillaceae	Lactobacillus	fermentum/mucosae
denovo220394	Faecalibacterium	IL10	-0.122512	0.0427335	0.275994	Bacteria	Firmicutes	Clostridia	Clostridiales	Ruminococcaceae	Faecalibacterium	NA
denovo220394	Faecalibacterium	Waist.Hip_ratio	0.120658	0.045999	0.275994	Bacteria	Firmicutes	Clostridia	Clostridiales	Ruminococcaceae	Faecalibacterium	NA
denovo48064	Megasphaera	BP_dia_avg	-0.120266	0.0467137	0.280282	Bacteria	Firmicutes	Negativicutes	Selenomonadales	Veillonellaceae	Megasphaera	NA
denovo48064	Megasphaera	BP_sys_avg	-0.146211	0.0154275	0.280282	Bacteria	Firmicutes	Negativicutes	Selenomonadales	Veillonellaceae	Megasphaera	NA
denovo48064	Megasphaera	HBA1C	0.125094	0.0385145	0.280282	Bacteria	Firmicutes	Negativicutes	Selenomonadales	Veillonellaceae	Megasphaera	NA
denovo48064	Megasphaera	TNF.alpha	-0.125598	0.0377323	0.280282	Bacteria	Firmicutes	Negativicutes	Selenomonadales	Veillonellaceae	Megasphaera	NA
3910247	Alloprevotella	Glucose	-0.150556	0.0125958	0.302299	Bacteria	Bacteroidetes	Bacteroidia	Bacteroidales	Prevotellaceae	Alloprevotella	NA
1084865	Staphylococcus epidermidis/haemolyticus/hominis	Creatinine	-0.13469	0.0257816	0.30938	Bacteria	Firmicutes	Bacilli	Bacillales	Staphylococcaceae	Staphylococcus	epidermidis/haemolyticus/hominis
342427	Veillonella dispar	Age	0.149052	0.0135197	0.324474	Bacteria	Firmicutes	Negativicutes	Selenomonadales	Veillonellaceae	Veillonella	dispar
denovo80429	Collinsella	Waist.Hip_ratio	0.144585	0.0166224	0.325014	Bacteria	Actinobacteria	Coriobacteriia	Coriobacteriales	Coriobacteriaceae	Collinsella	NA
335701	[Family]Lachnospiraceae	Waist.Hip_ratio	-0.148966	0.0135743	0.325784	Bacteria	Firmicutes	Clostridia	Clostridiales	Lachnospiraceae	NA	NA
264967	Megasphaera	Weight	0.123499	0.0410762	0.328609	Bacteria	Firmicutes	Negativicutes	Selenomonadales	Veillonellaceae	Megasphaera	NA
denovo195563	Olsenella	Age	-0.146521	0.0152084	0.338207	Bacteria	Actinobacteria	Coriobacteriia	Coriobacteriales	Atopobiaceae	Olsenella	NA
denovo195563	Olsenella	Creatinine	-0.125082	0.0385323	0.338207	Bacteria	Actinobacteria	Coriobacteriia	Coriobacteriales	Atopobiaceae	Olsenella	NA
denovo195563	Olsenella	LDL	-0.122782	0.0422759	0.338207	Bacteria	Actinobacteria	Coriobacteriia	Coriobacteriales	Atopobiaceae	Olsenella	NA
denovo166363	[Family]Ruminococcaceae	BP_sys_avg	0.122123	0.0434021	0.347217	Bacteria	Firmicutes	Clostridia	Clostridiales	Ruminococcaceae	NA	NA
denovo9549	Megamonas	VLDL	0.141527	0.0190893	0.355018	Bacteria	Firmicutes	Negativicutes	Selenomonadales	Veillonellaceae	Megamonas	NA
1121530	Lactobacillus ruminis	IL17A	0.13129	0.0298012	0.357615	Bacteria	Firmicutes	Bacilli	Lactobacillales	Lactobacillaceae	Lactobacillus	ruminis
176828	Senegalimassilia	IL17A	0.146295	0.015368	0.368832	Bacteria	Actinobacteria	Coriobacteriia	Coriobacteriales	Eggerthellaceae	Senegalimassilia	NA
denovo86547	Megasphaera	HBA1C	0.120584	0.0461327	0.369062	Bacteria	Firmicutes	Negativicutes	Selenomonadales	Veillonellaceae	Megasphaera	NA
denovo15790	Lactobacillus	IL17A	0.119066	0.0489654	0.376236	Bacteria	Firmicutes	Bacilli	Lactobacillales	Lactobacillaceae	Lactobacillus	NA
561171	[Family]Lachnospiraceae	LBP	0.145271	0.0161084	0.386603	Bacteria	Firmicutes	Clostridia	Clostridiales	Lachnospiraceae	NA	NA
71331	Bacteroides	MCP1	-0.12741	0.035371	0.391842	Bacteria	Bacteroidetes	Bacteroidia	Bacteroidales	Bacteroidaceae	Bacteroides	NA
71331	Bacteroides	Waist.Hip_ratio	-0.129694	0.031867	0.391842	Bacteria	Bacteroidetes	Bacteroidia	Bacteroidales	Bacteroidaceae	Bacteroides	NA
71331	Bacteroides	Weight	-0.119058	0.0489803	0.391842	Bacteria	Bacteroidetes	Bacteroidia	Bacteroidales	Bacteroidaceae	Bacteroides	NA
denovo21120	Megasphaera	MCP1	-0.119043	0.0494277	0.392215	Bacteria	Firmicutes	Negativicutes	Selenomonadales	Veillonellaceae	Megasphaera	NA
583746	Dialister succinatiphilus	Weight	0.144856	0.0164177	0.394025	Bacteria	Firmicutes	Negativicutes	Selenomonadales	Veillonellaceae	Dialister	succinatiphilus
342427	Veillonella dispar	Waist.Hip_ratio	-0.128889	0.0329537	0.395445	Bacteria	Firmicutes	Negativicutes	Selenomonadales	Veillonellaceae	Veillonella	dispar
366771	Blautia	BP_sys_avg	0.12427	0.0398209	0.408048	Bacteria	Firmicutes	Clostridia	Clostridiales	Lachnospiraceae	Blautia	NA
4192048	Veillonella	TNF.alpha	0.144019	0.017056	0.409345	Bacteria	Firmicutes	Negativicutes	Selenomonadales	Veillonellaceae	Veillonella	NA
370183	Blautia	MCP1	0.128105	0.0343745	0.412494	Bacteria	Firmicutes	Clostridia	Clostridiales	Lachnospiraceae	Blautia	NA
370183	Blautia	Waist.Hip_ratio	-0.1416	0.0190263	0.412494	Bacteria	Firmicutes	Clostridia	Clostridiales	Lachnospiraceae	Blautia	NA
176828	Senegalimassilia	IAP.new	-0.127857	0.034394	0.412728	Bacteria	Actinobacteria	Coriobacteriia	Coriobacteriales	Eggerthellaceae	Senegalimassilia	NA
199476	Blautia	IAP.new	-0.121755	0.0440421	0.423919	Bacteria	Firmicutes	Clostridia	Clostridiales	Lachnospiraceae	Blautia	NA
denovo205283	Megasphaera	HBA1C	0.120809	0.0457251	0.427723	Bacteria	Firmicutes	Negativicutes	Selenomonadales	Veillonellaceae	Megasphaera	NA
denovo205283	Megasphaera	VLDL	0.136203	0.0241475	0.427723	Bacteria	Firmicutes	Negativicutes	Selenomonadales	Veillonellaceae	Megasphaera	NA
1019878	Veillonella dispar/parvula	MCP1	0.121251	0.0453289	0.428632	Bacteria	Firmicutes	Negativicutes	Selenomonadales	Veillonellaceae	Veillonella	dispar/parvula
363400	Fusicatenibacter saccharivorans	MCP1	0.126576	0.0365994	0.439193	Bacteria	Firmicutes	Clostridia	Clostridiales	Lachnospiraceae	Fusicatenibacter	saccharivorans
363400	Fusicatenibacter saccharivorans	Waist.Hip_ratio	-0.127786	0.034495	0.439193	Bacteria	Firmicutes	Clostridia	Clostridiales	Lachnospiraceae	Fusicatenibacter	saccharivorans
701221	Roseburia	Glucose	0.138621	0.0217223	0.441899	Bacteria	Firmicutes	Clostridia	Clostridiales	Lachnospiraceae	Roseburia	NA
583256	Faecalibacterium	MCP1	0.119009	0.0494944	0.466269	Bacteria	Firmicutes	Clostridia	Clostridiales	Ruminococcaceae	Faecalibacterium	NA
177679	[Family]Muribaculaceae	BP_dia_avg	0.124664	0.0391914	0.470296	Bacteria	Bacteroidetes	Bacteroidia	Bacteroidales	Muribaculaceae	NA	NA
denovo148	Megasphaera	VLDL	0.123302	0.0414035	0.474101	Bacteria	Firmicutes	Negativicutes	Selenomonadales	Veillonellaceae	Megasphaera	NA
1767788	Vibrio cholerae	Cholesterol	-0.124026	0.0402138	0.482566	Bacteria	Proteobacteria	Gammaproteobacteria	Vibrionales	Vibrionaceae	Vibrio	cholerae
287514	Collinsella	LBP	-0.122252	0.0431799	0.486028	Bacteria	Actinobacteria	Coriobacteriia	Coriobacteriales	Coriobacteriaceae	Collinsella	NA
551822	Intestinibacter bartlettii	IL23	0.123431	0.0411892	0.49427	Bacteria	Firmicutes	Clostridia	Clostridiales	Peptostreptococcaceae	Intestinibacter	bartlettii
561171	[Family]Lachnospiraceae	IL23	-0.12324	0.0415061	0.498073	Bacteria	Firmicutes	Clostridia	Clostridiales	Lachnospiraceae	NA	NA
2280817	Prevotella_9	IL1.beta	0.125318	0.0381644	0.504506	Bacteria	Bacteroidetes	Bacteroidia	Bacteroidales	Prevotellaceae	Prevotella_9	NA
denovo263511	Subdoligranulum	BP_sys_avg	-0.122647	0.0425042	0.51005	Bacteria	Firmicutes	Clostridia	Clostridiales	Ruminococcaceae	Subdoligranulum	NA
denovo263511	Subdoligranulum	HBA1C	0.13366	0.026947	0.51005	Bacteria	Firmicutes	Clostridia	Clostridiales	Ruminococcaceae	Subdoligranulum	NA
328283	Streptococcus	Age	0.13874	0.0216088	0.51861	Bacteria	Firmicutes	Bacilli	Lactobacillales	Streptococcaceae	Streptococcus	NA
526358	Faecalibacterium	VLDL	-0.127478	0.0349353	0.52699	Bacteria	Firmicutes	Clostridia	Clostridiales	Ruminococcaceae	Faecalibacterium	NA
586166	Lactobacillus delbrueckii	LBP	-0.130498	0.0308114	0.54951	Bacteria	Firmicutes	Bacilli	Lactobacillales	Lactobacillaceae	Lactobacillus	delbrueckii
525215	Faecalibacterium	Cholesterol	-0.124445	0.0395399	0.557907	Bacteria	Firmicutes	Clostridia	Clostridiales	Ruminococcaceae	Faecalibacterium	NA
780650	Clostridium_sensu_stricto_1	IL13	0.120128	0.0469696	0.558013	Bacteria	Firmicutes	Clostridia	Clostridiales	Clostridiaceae_1	Clostridium_sensu_stricto_1	NA
4295618	Prevotella_9	Age	-0.135172	0.0252509	0.579835	Bacteria	Bacteroidetes	Bacteroidia	Bacteroidales	Prevotellaceae	Prevotella_9	NA
4295618	Prevotella_9	Glucose	-0.119406	0.0483196	0.579835	Bacteria	Bacteroidetes	Bacteroidia	Bacteroidales	Prevotellaceae	Prevotella_9	NA
denovo117286	Dialister	BP_dia_avg	0.127404	0.0350429	0.589889	Bacteria	Firmicutes	Negativicutes	Selenomonadales	Veillonellaceae	Dialister	NA
336133	Blautia	IL13	0.126854	0.0358442	0.601993	Bacteria	Firmicutes	Clostridia	Clostridiales	Lachnospiraceae	Blautia	NA
denovo230521	Ruminococcaceae_UCG-002	HDL	0.134446	0.0260535	0.625284	Bacteria	Firmicutes	Clostridia	Clostridiales	Ruminococcaceae	Ruminococcaceae_UCG-002	NA
585989	Phascolarctobacterium succinatutens	LBP	-0.118681	0.0497066	0.645517	Bacteria	Firmicutes	Negativicutes	Selenomonadales	Acidaminococcaceae	Phascolarctobacterium	succinatutens
516792	Blautia faecis	Waist.Hip_ratio	-0.128827	0.0330391	0.659395	Bacteria	Firmicutes	Clostridia	Clostridiales	Lachnospiraceae	Blautia	faecis
202162	Ruminococcus_1	TNF.alpha	-0.132617	0.0281728	0.676148	Bacteria	Firmicutes	Clostridia	Clostridiales	Ruminococcaceae	Ruminococcus_1	NA
292057	Lactobacillus phage/reuteri/salivarius	Cholesterol	-0.119495	0.0481499	0.725222	Bacteria	Firmicutes	Bacilli	Lactobacillales	Lactobacillaceae	Lactobacillus	phage/reuteri/salivarius
4358602	Lactobacillus	HDL	-0.125402	0.0380347	0.912832	Bacteria	Firmicutes	Bacilli	Lactobacillales	Lactobacillaceae	Lactobacillus	NA

## Sheet: S14B
Table S14B: Spearman correlations between discriminating OTUs and phenotypic traits including biochemical and inflammatory markers in the Danish cohort. Correlation values between each discriminating OTU against different biochemical and inflammatory markers were also corrected for multiple testing using Benjamini-Hochberg (BH) correction. p < 0.05 are listed and padj ≤0.05 are highlighted in red.
OTU_ID	Taxonomic Affiliations	Phenotypic Traits	Spearman's rho	p value	BH adjusted p value	Kingdom	Phylum	Class	Order	Family	Genus	Species
332584	Lachnoclostridium	Glucose	0.254569	3.38941e-05	0.000813459	Bacteria	Firmicutes	Clostridia	Clostridiales	Lachnospiraceae	Lachnoclostridium	NA
518389	Blautia obeum	Weight	0.22387	0.000281648	0.00675954	Bacteria	Firmicutes	Clostridia	Clostridiales	Lachnospiraceae	Blautia	obeum
549635	Blautia	Height	-0.209335	0.000698219	0.0156205	Bacteria	Firmicutes	Clostridia	Clostridiales	Lachnospiraceae	Blautia	NA
549635	Blautia	Creatinine	-0.198772	0.00130171	0.0156205	Bacteria	Firmicutes	Clostridia	Clostridiales	Lachnospiraceae	Blautia	NA
587269	Blautia	Creatinine	-0.208113	0.000751582	0.018038	Bacteria	Firmicutes	Clostridia	Clostridiales	Lachnospiraceae	Blautia	NA
332584	Lachnoclostridium	HBA1C	0.1952	0.00159577	0.0191492	Bacteria	Firmicutes	Clostridia	Clostridiales	Lachnospiraceae	Lachnoclostridium	NA
denovo64437	Oscillibacter	VLDL	-0.203593	0.000983311	0.0235995	Bacteria	Firmicutes	Clostridia	Clostridiales	Ruminococcaceae	Oscillibacter	NA
332584	Lachnoclostridium	VLDL	0.183757	0.00299448	0.0239558	Bacteria	Firmicutes	Clostridia	Clostridiales	Lachnospiraceae	Lachnoclostridium	NA
580087	Blautia	Height	-0.189365	0.0022094	0.0265128	Bacteria	Firmicutes	Clostridia	Clostridiales	Lachnospiraceae	Blautia	NA
580087	Blautia	Creatinine	-0.197707	0.00138368	0.0265128	Bacteria	Firmicutes	Clostridia	Clostridiales	Lachnospiraceae	Blautia	NA
587269	Blautia	Height	-0.179185	0.00381328	0.0457594	Bacteria	Firmicutes	Clostridia	Clostridiales	Lachnospiraceae	Blautia	NA
4449055	Bacteroides	Glucose	0.191315	0.00198382	0.0476116	Bacteria	Bacteroidetes	Bacteroidia	Bacteroidales	Bacteroidaceae	Bacteroides	NA
569210	Lachnoclostridium	hCRP	0.186923	0.00252477	0.0605945	Bacteria	Firmicutes	Clostridia	Clostridiales	Lachnospiraceae	Lachnoclostridium	NA
548021	Eisenbergiella	Height	-0.176458	0.00439302	0.0642051	Bacteria	Firmicutes	Clostridia	Clostridiales	Lachnospiraceae	Eisenbergiella	NA
548021	Eisenbergiella	Weight	-0.17127	0.00571944	0.0642051	Bacteria	Firmicutes	Clostridia	Clostridiales	Lachnospiraceae	Eisenbergiella	NA
548021	Eisenbergiella	HDL	0.164397	0.00802564	0.0642051	Bacteria	Firmicutes	Clostridia	Clostridiales	Lachnospiraceae	Eisenbergiella	NA
196553	Ruminiclostridium_9	Glucose	0.184133	0.00293488	0.0704371	Bacteria	Firmicutes	Clostridia	Clostridiales	Ruminococcaceae	Ruminiclostridium_9	NA
518389	Blautia obeum	Waist.Hip_ratio	0.167704	0.00682893	0.0819472	Bacteria	Firmicutes	Clostridia	Clostridiales	Lachnospiraceae	Blautia	obeum
366352	Ruminococcus_1	Height	-0.156282	0.0117872	0.0999927	Bacteria	Firmicutes	Clostridia	Clostridiales	Ruminococcaceae	Ruminococcus_1	NA
366352	Ruminococcus_1	Weight	-0.14709	0.0178537	0.0999927	Bacteria	Firmicutes	Clostridia	Clostridiales	Ruminococcaceae	Ruminococcus_1	NA
366352	Ruminococcus_1	Waist.Hip_ratio	-0.14355	0.0208318	0.0999927	Bacteria	Firmicutes	Clostridia	Clostridiales	Ruminococcaceae	Ruminococcus_1	NA
366352	Ruminococcus_1	Glucose	-0.14948	0.0160599	0.0999927	Bacteria	Firmicutes	Clostridia	Clostridiales	Ruminococcaceae	Ruminococcus_1	NA
366352	Ruminococcus_1	TNF.alpha	-0.156378	0.011735	0.0999927	Bacteria	Firmicutes	Clostridia	Clostridiales	Ruminococcaceae	Ruminococcus_1	NA
370361	[Family]Lachnospiraceae	Height	-0.162736	0.00869475	0.105352	Bacteria	Firmicutes	Clostridia	Clostridiales	Lachnospiraceae	NA	NA
370361	[Family]Lachnospiraceae	Glucose	0.162534	0.00877932	0.105352	Bacteria	Firmicutes	Clostridia	Clostridiales	Lachnospiraceae	NA	NA
212359	Lachnospiraceae_NK4A136_group	BP_dia_avg	-0.176258	0.0044384	0.106522	Bacteria	Firmicutes	Clostridia	Clostridiales	Lachnospiraceae	Lachnospiraceae_NK4A136_group	NA
300855	Family_XIII_AD3011_group	VLDL	-0.176116	0.00447106	0.107305	Bacteria	Firmicutes	Clostridia	Clostridiales	Family_XIII	Family_XIII_AD3011_group	NA
370361	[Family]Lachnospiraceae	HBA1C	0.151047	0.0149707	0.112214	Bacteria	Firmicutes	Clostridia	Clostridiales	Lachnospiraceae	NA	NA
370361	[Family]Lachnospiraceae	hCRP	0.146032	0.0187024	0.112214	Bacteria	Firmicutes	Clostridia	Clostridiales	Lachnospiraceae	NA	NA
548021	Eisenbergiella	Age	0.146013	0.0187178	0.112307	Bacteria	Firmicutes	Clostridia	Clostridiales	Lachnospiraceae	Eisenbergiella	NA
denovo64437	Oscillibacter	TNF.alpha	-0.161182	0.00936488	0.112379	Bacteria	Firmicutes	Clostridia	Clostridiales	Ruminococcaceae	Oscillibacter	NA
332584	Lachnoclostridium	BP_dia_avg	0.139713	0.0245361	0.12105	Bacteria	Firmicutes	Clostridia	Clostridiales	Lachnospiraceae	Lachnoclostridium	NA
332584	Lachnoclostridium	MCP1	0.139061	0.0252187	0.12105	Bacteria	Firmicutes	Clostridia	Clostridiales	Lachnospiraceae	Lachnoclostridium	NA
366352	Ruminococcus_1	Creatinine	-0.131044	0.0350445	0.140178	Bacteria	Firmicutes	Clostridia	Clostridiales	Ruminococcaceae	Ruminococcus_1	NA
370361	[Family]Lachnospiraceae	LBP	0.134952	0.0299099	0.143568	Bacteria	Firmicutes	Clostridia	Clostridiales	Lachnospiraceae	NA	NA
332584	Lachnoclostridium	IL6	0.129818	0.0368018	0.147207	Bacteria	Firmicutes	Clostridia	Clostridiales	Lachnospiraceae	Lachnoclostridium	NA
548021	Eisenbergiella	BP_dia_avg	-0.131499	0.0344097	0.149535	Bacteria	Firmicutes	Clostridia	Clostridiales	Lachnospiraceae	Eisenbergiella	NA
548021	Eisenbergiella	Creatinine	-0.12549	0.0436144	0.149535	Bacteria	Firmicutes	Clostridia	Clostridiales	Lachnospiraceae	Eisenbergiella	NA
548021	Eisenbergiella	TNF.alpha	0.126661	0.0416741	0.149535	Bacteria	Firmicutes	Clostridia	Clostridiales	Lachnospiraceae	Eisenbergiella	NA
356760	Erysipelatoclostridium	IL17A	-0.168844	0.00645501	0.15492	Bacteria	Firmicutes	Erysipelotrichia	Erysipelotrichales	Erysipelotrichaceae	Erysipelatoclostridium	NA
366352	Ruminococcus_1	VLDL	-0.124296	0.0456691	0.15658	Bacteria	Firmicutes	Clostridia	Clostridiales	Ruminococcaceae	Ruminococcus_1	NA
370361	[Family]Lachnospiraceae	VLDL	0.127356	0.0405573	0.162229	Bacteria	Firmicutes	Clostridia	Clostridiales	Lachnospiraceae	NA	NA
560336	Bacteroides	Weight	-0.142439	0.021851	0.167567	Bacteria	Bacteroidetes	Bacteroidia	Bacteroidales	Bacteroidaceae	Bacteroides	NA
560336	Bacteroides	BP_sys_avg	-0.139992	0.0242482	0.167567	Bacteria	Bacteroidetes	Bacteroidia	Bacteroidales	Bacteroidaceae	Bacteroides	NA
560336	Bacteroides	VLDL	-0.136615	0.0279278	0.167567	Bacteria	Bacteroidetes	Bacteroidia	Bacteroidales	Bacteroidaceae	Bacteroides	NA
560336	Bacteroides	MCP1	-0.147712	0.0173708	0.167567	Bacteria	Bacteroidetes	Bacteroidia	Bacteroidales	Bacteroidaceae	Bacteroides	NA
185888	Bacteroides	Waist.Hip_ratio	-0.166351	0.00729804	0.175153	Bacteria	Bacteroidetes	Bacteroidia	Bacteroidales	Bacteroidaceae	Bacteroides	NA
518389	Blautia obeum	Height	0.142071	0.0221979	0.177583	Bacteria	Firmicutes	Clostridia	Clostridiales	Lachnospiraceae	Blautia	obeum
269937	Prevotella_2	HBA1C	0.166009	0.00742099	0.178104	Bacteria	Bacteroidetes	Bacteroidia	Bacteroidales	Prevotellaceae	Prevotella_2	NA
300855	Family_XIII_AD3011_group	hCRP	-0.150594	0.0152786	0.183344	Bacteria	Firmicutes	Clostridia	Clostridiales	Family_XIII	Family_XIII_AD3011_group	NA
556835	Phascolarctobacterium faecium	Glucose	-0.165326	0.00767187	0.184125	Bacteria	Firmicutes	Negativicutes	Selenomonadales	Acidaminococcaceae	Phascolarctobacterium	faecium
denovo16907	Eisenbergiella massiliensis	Weight	-0.140844	0.0233894	0.187115	Bacteria	Firmicutes	Clostridia	Clostridiales	Lachnospiraceae	Eisenbergiella	massiliensis
denovo16907	Eisenbergiella massiliensis	HDL	0.145998	0.0187303	0.187115	Bacteria	Firmicutes	Clostridia	Clostridiales	Lachnospiraceae	Eisenbergiella	massiliensis
denovo16907	Eisenbergiella massiliensis	LBP	0.147258	0.0177224	0.187115	Bacteria	Firmicutes	Clostridia	Clostridiales	Lachnospiraceae	Eisenbergiella	massiliensis
556835	Phascolarctobacterium faecium	HBA1C	-0.14958	0.0159884	0.191861	Bacteria	Firmicutes	Negativicutes	Selenomonadales	Acidaminococcaceae	Phascolarctobacterium	faecium
4449055	Bacteroides	Age	0.132909	0.0325069	0.195042	Bacteria	Bacteroidetes	Bacteroidia	Bacteroidales	Bacteroidaceae	Bacteroides	NA
4449055	Bacteroides	Waist.Hip_ratio	0.139537	0.0247185	0.195042	Bacteria	Bacteroidetes	Bacteroidia	Bacteroidales	Bacteroidaceae	Bacteroides	NA
4449055	Bacteroides	IL17A	-0.1471	0.0178457	0.195042	Bacteria	Bacteroidetes	Bacteroidia	Bacteroidales	Bacteroidaceae	Bacteroides	NA
denovo16907	Eisenbergiella massiliensis	Waist.Hip_ratio	-0.132619	0.0328909	0.197345	Bacteria	Firmicutes	Clostridia	Clostridiales	Lachnospiraceae	Eisenbergiella	massiliensis
212481	Lachnoclostridium	BP_dia_avg	0.148576	0.0167189	0.200626	Bacteria	Firmicutes	Clostridia	Clostridiales	Lachnospiraceae	Lachnoclostridium	NA
212481	Lachnoclostridium	LBP	0.150586	0.0152841	0.200626	Bacteria	Firmicutes	Clostridia	Clostridiales	Lachnospiraceae	Lachnoclostridium	NA
556835	Phascolarctobacterium faecium	Age	-0.139046	0.0252351	0.201881	Bacteria	Firmicutes	Negativicutes	Selenomonadales	Acidaminococcaceae	Phascolarctobacterium	faecium
537548	Eisenbergiella	Age	0.162096	0.0089652	0.20263	Bacteria	Firmicutes	Clostridia	Clostridiales	Lachnospiraceae	Eisenbergiella	NA
537548	Eisenbergiella	Height	-0.148352	0.0168858	0.20263	Bacteria	Firmicutes	Clostridia	Clostridiales	Lachnospiraceae	Eisenbergiella	NA
denovo16907	Eisenbergiella massiliensis	Height	-0.123003	0.0479859	0.230332	Bacteria	Firmicutes	Clostridia	Clostridiales	Lachnospiraceae	Eisenbergiella	massiliensis
518389	Blautia obeum	MCP1	0.128608	0.0386082	0.231649	Bacteria	Firmicutes	Clostridia	Clostridiales	Lachnospiraceae	Blautia	obeum
213870	[Family]Ruminococcaceae	HDL	0.160438	0.00970154	0.232837	Bacteria	Firmicutes	Clostridia	Clostridiales	Ruminococcaceae	NA	NA
213870	[Family]Ruminococcaceae	Height	-0.126854	0.0413613	0.248168	Bacteria	Firmicutes	Clostridia	Clostridiales	Ruminococcaceae	NA	NA
213870	[Family]Ruminococcaceae	Weight	-0.134398	0.0305954	0.248168	Bacteria	Firmicutes	Clostridia	Clostridiales	Ruminococcaceae	NA	NA
213870	[Family]Ruminococcaceae	LBP	-0.132696	0.0327885	0.248168	Bacteria	Firmicutes	Clostridia	Clostridiales	Ruminococcaceae	NA	NA
185883	Lachnoclostridium	Glucose	0.158683	0.0105388	0.25293	Bacteria	Firmicutes	Clostridia	Clostridiales	Lachnospiraceae	Lachnoclostridium	NA
356760	Erysipelatoclostridium	Age	0.12557	0.0434779	0.256663	Bacteria	Firmicutes	Erysipelotrichia	Erysipelotrichales	Erysipelotrichaceae	Erysipelatoclostridium	NA
356760	Erysipelatoclostridium	IL10	-0.124819	0.0447585	0.256663	Bacteria	Firmicutes	Erysipelotrichia	Erysipelotrichales	Erysipelotrichaceae	Erysipelatoclostridium	NA
356760	Erysipelatoclostridium	IL1.beta	-0.131816	0.0339739	0.256663	Bacteria	Firmicutes	Erysipelotrichia	Erysipelotrichales	Erysipelotrichaceae	Erysipelatoclostridium	NA
denovo64437	Oscillibacter	Weight	-0.12777	0.0399034	0.257952	Bacteria	Firmicutes	Clostridia	Clostridiales	Ruminococcaceae	Oscillibacter	NA
denovo64437	Oscillibacter	IAP.new	-0.123708	0.0467115	0.257952	Bacteria	Firmicutes	Clostridia	Clostridiales	Ruminococcaceae	Oscillibacter	NA
537548	Eisenbergiella	Glucose	0.122114	0.0496354	0.262635	Bacteria	Firmicutes	Clostridia	Clostridiales	Lachnospiraceae	Eisenbergiella	NA
537548	Eisenbergiella	LBP	0.126196	0.0424356	0.262635	Bacteria	Firmicutes	Clostridia	Clostridiales	Lachnospiraceae	Eisenbergiella	NA
299858	Lachnoclostridium	Age	-0.141983	0.0222812	0.279441	Bacteria	Firmicutes	Clostridia	Clostridiales	Lachnospiraceae	Lachnoclostridium	NA
299858	Lachnoclostridium	VLDL	0.140947	0.0232867	0.279441	Bacteria	Firmicutes	Clostridia	Clostridiales	Lachnospiraceae	Lachnoclostridium	NA
564806	Lachnoclostridium	BP_dia_avg	-0.155774	0.0120676	0.289622	Bacteria	Firmicutes	Clostridia	Clostridiales	Lachnospiraceae	Lachnoclostridium	NA
554303	Lachnoclostridium	BP_sys_avg	-0.134511	0.0304548	0.296604	Bacteria	Firmicutes	Clostridia	Clostridiales	Lachnospiraceae	Lachnoclostridium	NA
554303	Lachnoclostridium	BP_dia_avg	-0.145396	0.0192285	0.296604	Bacteria	Firmicutes	Clostridia	Clostridiales	Lachnospiraceae	Lachnoclostridium	NA
554303	Lachnoclostridium	Creatinine	-0.129631	0.0370755	0.296604	Bacteria	Firmicutes	Clostridia	Clostridiales	Lachnospiraceae	Lachnoclostridium	NA
269937	Prevotella_2	HDL	-0.138958	0.0253284	0.30394	Bacteria	Bacteroidetes	Bacteroidia	Bacteroidales	Prevotellaceae	Prevotella_2	NA
759751	Lachnoclostridium	Height	0.128651	0.0385424	0.308339	Bacteria	Firmicutes	Clostridia	Clostridiales	Lachnospiraceae	Lachnoclostridium	NA
759751	Lachnoclostridium	IAP.new	-0.137953	0.0264167	0.308339	Bacteria	Firmicutes	Clostridia	Clostridiales	Lachnospiraceae	Lachnoclostridium	NA
759751	Lachnoclostridium	IL1.beta	-0.132873	0.0325547	0.308339	Bacteria	Firmicutes	Clostridia	Clostridiales	Lachnospiraceae	Lachnoclostridium	NA
372906	[Family]Lachnospiraceae	IL1.beta	-0.154316	0.0129049	0.309719	Bacteria	Firmicutes	Clostridia	Clostridiales	Lachnospiraceae	NA	NA
564806	Lachnoclostridium	Height	-0.1381	0.0262555	0.315066	Bacteria	Firmicutes	Clostridia	Clostridiales	Lachnospiraceae	Lachnoclostridium	NA
580087	Blautia	Weight	-0.126877	0.0413244	0.330595	Bacteria	Firmicutes	Clostridia	Clostridiales	Lachnospiraceae	Blautia	NA
denovo154693	Ruminococcaceae_UCG-005	Glucose	-0.152513	0.0140108	0.33626	Bacteria	Firmicutes	Clostridia	Clostridiales	Ruminococcaceae	Ruminococcaceae_UCG-005	NA
372906	[Family]Lachnospiraceae	Height	-0.131131	0.0349216	0.355082	Bacteria	Firmicutes	Clostridia	Clostridiales	Lachnospiraceae	NA	NA
372906	[Family]Lachnospiraceae	Creatinine	-0.125036	0.0443853	0.355082	Bacteria	Firmicutes	Clostridia	Clostridiales	Lachnospiraceae	NA	NA
422283	Ruminiclostridium_9	IL13	-0.138993	0.0252905	0.360754	Bacteria	Firmicutes	Clostridia	Clostridiales	Ruminococcaceae	Ruminiclostridium_9	NA
422283	Ruminiclostridium_9	IL6	-0.127076	0.0410028	0.360754	Bacteria	Firmicutes	Clostridia	Clostridiales	Ruminococcaceae	Ruminiclostridium_9	NA
190220	Ruminococcaceae_UCG-002	Glucose	-0.150571	0.0152946	0.367069	Bacteria	Firmicutes	Clostridia	Clostridiales	Ruminococcaceae	Ruminococcaceae_UCG-002	NA
185883	Lachnoclostridium	Age	0.123902	0.0463648	0.370918	Bacteria	Firmicutes	Clostridia	Clostridiales	Lachnospiraceae	Lachnoclostridium	NA
185883	Lachnoclostridium	VLDL	0.124862	0.044685	0.370918	Bacteria	Firmicutes	Clostridia	Clostridiales	Lachnospiraceae	Lachnoclostridium	NA
332732	Bacteroides intestinalis	LBP	-0.122634	0.048665	0.379509	Bacteria	Bacteroidetes	Bacteroidia	Bacteroidales	Bacteroidaceae	Bacteroides	intestinalis
196553	Ruminiclostridium_9	Age	0.122251	0.049379	0.3933	Bacteria	Firmicutes	Clostridia	Clostridiales	Ruminococcaceae	Ruminiclostridium_9	NA
196553	Ruminiclostridium_9	Height	-0.123165	0.0476913	0.3933	Bacteria	Firmicutes	Clostridia	Clostridiales	Ruminococcaceae	Ruminiclostridium_9	NA
361108	Lachnoclostridium	Cholesterol	0.129995	0.0365426	0.3938	Bacteria	Firmicutes	Clostridia	Clostridiales	Lachnospiraceae	Lachnoclostridium	NA
361108	Lachnoclostridium	LBP	0.139433	0.0248274	0.3938	Bacteria	Firmicutes	Clostridia	Clostridiales	Lachnospiraceae	Lachnoclostridium	NA
564806	Lachnoclostridium	Creatinine	-0.122169	0.049533	0.396264	Bacteria	Firmicutes	Clostridia	Clostridiales	Lachnospiraceae	Lachnoclostridium	NA
297045	Ruminiclostridium_9	Glucose	0.129914	0.0366605	0.439926	Bacteria	Firmicutes	Clostridia	Clostridiales	Ruminococcaceae	Ruminiclostridium_9	NA
297045	Ruminiclostridium_9	IL17A	-0.134318	0.030696	0.439926	Bacteria	Firmicutes	Clostridia	Clostridiales	Ruminococcaceae	Ruminiclostridium_9	NA
197537	Bacteroides	IL13	-0.141369	0.0228728	0.482605	Bacteria	Bacteroidetes	Bacteroidia	Bacteroidales	Bacteroidaceae	Bacteroides	NA
569244	[Order]Mollicutes_RF39	HBA1C	-0.141172	0.0230654	0.55357	Bacteria	Tenericutes	Mollicutes	Mollicutes_RF39	NA	NA	NA
232975	Ruminiclostridium_9	IAP.new	-0.123496	0.0470914	0.565096	Bacteria	Firmicutes	Clostridia	Clostridiales	Ruminococcaceae	Ruminiclostridium_9	NA
232975	Ruminiclostridium_9	IL17A	-0.139604	0.0246489	0.565096	Bacteria	Firmicutes	Clostridia	Clostridiales	Ruminococcaceae	Ruminiclostridium_9	NA
682726	Eggerthella lenta	Creatinine	-0.140448	0.023785	0.570841	Bacteria	Actinobacteria	Coriobacteriia	Coriobacteriales	Eggerthellaceae	Eggerthella	lenta
306299	Lachnoclostridium	HBA1C	0.133209	0.0321147	0.608891	Bacteria	Firmicutes	Clostridia	Clostridiales	Lachnospiraceae	Lachnoclostridium	NA
368698	Lachnoclostridium	Waist.Hip_ratio	0.126153	0.042506	0.653037	Bacteria	Firmicutes	Clostridia	Clostridiales	Lachnospiraceae	Lachnoclostridium	NA
530700	Lachnospiraceae_FCS020_group	Glucose	0.127734	0.0399605	0.720173	Bacteria	Firmicutes	Clostridia	Clostridiales	Lachnospiraceae	Lachnospiraceae_FCS020_group	NA
302538	Prevotella_2	HBA1C	0.127549	0.0402515	0.728846	Bacteria	Bacteroidetes	Bacteroidia	Bacteroidales	Prevotellaceae	Prevotella_2	NA
1105343	Ruminococcaceae_UCG-013	Height	0.127595	0.0401783	0.760527	Bacteria	Firmicutes	Clostridia	Clostridiales	Ruminococcaceae	Ruminococcaceae_UCG-013	NA
