# Supplementary material for: Trans-ethnic gut microbial signatures of prediabetic subjects from India and Denmark
Source: Genome Med. 2021 Mar 3;13:36. doi: 10.1186/s13073-021-00851-9 (PMC7931552; doi:10.1186/s13073-021-00851-9)
Supplement: Supplementary file 17 — Additional file 17: Table S15. Features selected for Random Forest classifier. 76 OTUs obtained during feature selection step while building random forest classifier for identifying PD samples. Features (OTUs), along with their Gini importance score and effect on performance of RF model in terms of ‘mean decrease in accuracy’ during cross validation step is provided. [file 13073_2021_851_MOESM17_ESM.xlsx]

## Sheet: Table S15
Table S15: Features selected for Random Forest classifier. 76 OTUs obtained during feature selection step while building random forest classifier for identifying PD samples. Features (OTUs), along with their Gini importance score and effect on performance of RF model in terms of ‘mean decrease in accuracy’ during cross validation step is provided.
OTU_id	Taxonomic Affiliation	MeanDecreaseAccuracy	MeanDecreaseGini	OTU_id	Kingdom	Phylum	Class	Order	Family	Genus	Species
355307	Subdoligranulum	0.00341033	4.33819	355307	Bacteria	Firmicutes	Clostridia	Clostridiales	Ruminococcaceae	Subdoligranulum	NA
208927	Butyricicoccus	0.00289427	3.82633	208927	Bacteria	Firmicutes	Clostridia	Clostridiales	Ruminococcaceae	Butyricicoccus	NA
4318208	Prevotella_9	0.00404897	2.86565	4318208	Bacteria	Bacteroidetes	Bacteroidia	Bacteroidales	Prevotellaceae	Prevotella_9	NA
536910	Lachnoclostridium	0.0007241	3.84644	536910	Bacteria	Firmicutes	Clostridia	Clostridiales	Lachnospiraceae	Lachnoclostridium	NA
292242	Ruminococcaceae_UCG-002	0.00170194	2.3434	292242	Bacteria	Firmicutes	Clostridia	Clostridiales	Ruminococcaceae	Ruminococcaceae_UCG-002	NA
denovo154693	Ruminococcaceae_UCG-005	0.00195709	2.3344	denovo154693	Bacteria	Firmicutes	Clostridia	Clostridiales	Ruminococcaceae	Ruminococcaceae_UCG-005	NA
52166	Megasphaera	0.00225988	2.19939	52166	Bacteria	Firmicutes	Negativicutes	Selenomonadales	Veillonellaceae	Megasphaera	NA
628226	Intestinibacter bartlettii	0.00224278	2.77896	628226	Bacteria	Firmicutes	Clostridia	Clostridiales	Peptostreptococcaceae	Intestinibacter	bartlettii
364092	Agathobacter	0.00169613	3.34301	364092	Bacteria	Firmicutes	Clostridia	Clostridiales	Lachnospiraceae	Agathobacter	NA
551822	Intestinibacter bartlettii	0.00111292	2.47023	551822	Bacteria	Firmicutes	Clostridia	Clostridiales	Peptostreptococcaceae	Intestinibacter	bartlettii
566899	[Family]Ruminococcaceae	0.00138651	2.75854	566899	Bacteria	Firmicutes	Clostridia	Clostridiales	Ruminococcaceae	NA	NA
190107	Roseburia	0.000687532	2.84939	190107	Bacteria	Firmicutes	Clostridia	Clostridiales	Lachnospiraceae	Roseburia	NA
184518	Lachnospiraceae_UCG-004	0.00289147	2.66495	184518	Bacteria	Firmicutes	Clostridia	Clostridiales	Lachnospiraceae	Lachnospiraceae_UCG-004	NA
583256	Faecalibacterium	0.00102181	2.12249	583256	Bacteria	Firmicutes	Clostridia	Clostridiales	Ruminococcaceae	Faecalibacterium	NA
361811	Subdoligranulum	0.00177094	3.4334	361811	Bacteria	Firmicutes	Clostridia	Clostridiales	Ruminococcaceae	Subdoligranulum	NA
173726	Sutterella	0.0017047	1.78728	173726	Bacteria	Proteobacteria	Gammaproteobacteria	Betaproteobacteriales	Burkholderiaceae	Sutterella	NA
558264	Achromobacter insolitus/xylosoxidans	0.00169183	2.08542	558264	Bacteria	Proteobacteria	Gammaproteobacteria	Betaproteobacteriales	Burkholderiaceae	Achromobacter	insolitus/xylosoxidans
526358	Faecalibacterium	0.00033111	2.38537	526358	Bacteria	Firmicutes	Clostridia	Clostridiales	Ruminococcaceae	Faecalibacterium	NA
307661	Lachnospiraceae_ND3007_group	0.00176203	2.49419	307661	Bacteria	Firmicutes	Clostridia	Clostridiales	Lachnospiraceae	Lachnospiraceae_ND3007_group	NA
591671	Coprococcus_3 comes	0.000512503	3.09251	591671	Bacteria	Firmicutes	Clostridia	Clostridiales	Lachnospiraceae	Coprococcus_3	comes
817140	Megasphaera elsdenii	0.00227196	2.08483	817140	Bacteria	Firmicutes	Negativicutes	Selenomonadales	Veillonellaceae	Megasphaera	elsdenii
193780	Ruminococcaceae_UCG-002	0.00159442	2.08935	193780	Bacteria	Firmicutes	Clostridia	Clostridiales	Ruminococcaceae	Ruminococcaceae_UCG-002	NA
denovo213719	Fusicatenibacter	0.00159628	2.12279	denovo213719	Bacteria	Firmicutes	Clostridia	Clostridiales	Lachnospiraceae	Fusicatenibacter	NA
839270	GKS98_freshwater_group	0.00124817	1.84672	839270	Bacteria	Proteobacteria	Gammaproteobacteria	Betaproteobacteriales	Burkholderiaceae	GKS98_freshwater_group	NA
1111294	Escherichia/Shigella albertii/boydii/coli/dysenteriae/fergusonii/flexneri/sonnei/vulneris	0.000971306	2.75044	1111294	Bacteria	Proteobacteria	Gammaproteobacteria	Enterobacteriales	Enterobacteriaceae	Escherichia/Shigella	albertii/boydii/coli/dysenteriae/fergusonii/flexneri/sonnei/vulneris
denovo21120	Megasphaera	0.000647194	1.37263	denovo21120	Bacteria	Firmicutes	Negativicutes	Selenomonadales	Veillonellaceae	Megasphaera	NA
336375	Blautia massiliensis	0.000218798	2.97615	336375	Bacteria	Firmicutes	Clostridia	Clostridiales	Lachnospiraceae	Blautia	massiliensis
denovo5636	Megasphaera	0.000583534	1.25404	denovo5636	Bacteria	Firmicutes	Negativicutes	Selenomonadales	Veillonellaceae	Megasphaera	NA
321743	Prevotella_9	0.0011429	1.44966	321743	Bacteria	Bacteroidetes	Bacteroidia	Bacteroidales	Prevotellaceae	Prevotella_9	NA
318190	Butyricicoccus	0.00165828	2.78806	318190	Bacteria	Firmicutes	Clostridia	Clostridiales	Ruminococcaceae	Butyricicoccus	NA
358410	Subdoligranulum	0.00108151	1.58983	358410	Bacteria	Firmicutes	Clostridia	Clostridiales	Ruminococcaceae	Subdoligranulum	NA
361702	Ruminiclostridium_5	0.00183432	2.32231	361702	Bacteria	Firmicutes	Clostridia	Clostridiales	Ruminococcaceae	Ruminiclostridium_5	NA
343258	Christensenellaceae_R-7_group	0.00163277	2.55622	343258	Bacteria	Firmicutes	Clostridia	Clostridiales	Christensenellaceae	Christensenellaceae_R-7_group	NA
denovo167553	Subdoligranulum	0.00135106	2.40805	denovo167553	Bacteria	Firmicutes	Clostridia	Clostridiales	Ruminococcaceae	Subdoligranulum	NA
360015	[Family]Lachnospiraceae	0.000930357	1.83649	360015	Bacteria	Firmicutes	Clostridia	Clostridiales	Lachnospiraceae	NA	NA
370086	[Family]Ruminococcaceae	0.00084801	1.89661	370086	Bacteria	Firmicutes	Clostridia	Clostridiales	Ruminococcaceae	NA	NA
535159	Pseudomonas aeruginosa/denitrificans/fluorescens/mendocina/otitidis/protegens/putida/tropicalis	0.00110734	1.44396	535159	Bacteria	Proteobacteria	Gammaproteobacteria	Pseudomonadales	Pseudomonadaceae	Pseudomonas	aeruginosa/denitrificans/fluorescens/mendocina/otitidis/protegens/putida/tropicalis
340170	Ruminiclostridium_5	0.0011853	2.94588	340170	Bacteria	Firmicutes	Clostridia	Clostridiales	Ruminococcaceae	Ruminiclostridium_5	NA
261328	Lachnospiraceae_ND3007_group	0.000157114	2.50369	261328	Bacteria	Firmicutes	Clostridia	Clostridiales	Lachnospiraceae	Lachnospiraceae_ND3007_group	NA
186772	Faecalibacterium	0.00109442	2.21241	186772	Bacteria	Firmicutes	Clostridia	Clostridiales	Ruminococcaceae	Faecalibacterium	NA
4449055	Bacteroides	0.000318268	1.21817	4449055	Bacteria	Bacteroidetes	Bacteroidia	Bacteroidales	Bacteroidaceae	Bacteroides	NA
359175	Subdoligranulum	0.000321336	1.77778	359175	Bacteria	Firmicutes	Clostridia	Clostridiales	Ruminococcaceae	Subdoligranulum	NA
661229	GKS98_freshwater_group	0.00103729	1.78356	661229	Bacteria	Proteobacteria	Gammaproteobacteria	Betaproteobacteriales	Burkholderiaceae	GKS98_freshwater_group	NA
583134	Ruminococcaceae_UCG-005	0.000591144	2.24041	583134	Bacteria	Firmicutes	Clostridia	Clostridiales	Ruminococcaceae	Ruminococcaceae_UCG-005	NA
335097	Ruminococcaceae_UCG-003	-7.68806e-06	2.23587	335097	Bacteria	Firmicutes	Clostridia	Clostridiales	Ruminococcaceae	Ruminococcaceae_UCG-003	NA
292074	Ruminococcus_1	2.67001e-05	1.76163	292074	Bacteria	Firmicutes	Clostridia	Clostridiales	Ruminococcaceae	Ruminococcus_1	NA
348642	Dorea	0.00109638	2.77633	348642	Bacteria	Firmicutes	Clostridia	Clostridiales	Lachnospiraceae	Dorea	NA
4299543	Ruminococcaceae_UCG-005	0.000500315	1.71097	4299543	Bacteria	Firmicutes	Clostridia	Clostridiales	Ruminococcaceae	Ruminococcaceae_UCG-005	NA
359538	Bacteroides	0.00107898	1.74907	359538	Bacteria	Bacteroidetes	Bacteroidia	Bacteroidales	Bacteroidaceae	Bacteroides	NA
581003	Lachnospiraceae_ND3007_group	0.000558604	2.25882	581003	Bacteria	Firmicutes	Clostridia	Clostridiales	Lachnospiraceae	Lachnospiraceae_ND3007_group	NA
555945	Romboutsia ilealis/timonensis	0.00108105	2.6689	555945	Bacteria	Firmicutes	Clostridia	Clostridiales	Peptostreptococcaceae	Romboutsia	ilealis/timonensis
373928	Christensenellaceae_R-7_group	-0.00027283	2.52871	373928	Bacteria	Firmicutes	Clostridia	Clostridiales	Christensenellaceae	Christensenellaceae_R-7_group	NA
528652	Faecalibacterium CM04-06	0.000388419	3.17059	528652	Bacteria	Firmicutes	Clostridia	Clostridiales	Ruminococcaceae	Faecalibacterium	CM04-06
3235048	[Family]Ruminococcaceae	0.000558917	1.13625	3235048	Bacteria	Firmicutes	Clostridia	Clostridiales	Ruminococcaceae	NA	NA
766113	Ruminococcaceae_UCG-005	0.000496797	2.399	766113	Bacteria	Firmicutes	Clostridia	Clostridiales	Ruminococcaceae	Ruminococcaceae_UCG-005	NA
310301	Faecalibacterium	0.001014	2.37036	310301	Bacteria	Firmicutes	Clostridia	Clostridiales	Ruminococcaceae	Faecalibacterium	NA
199753	Dorea	0.000371684	2.41663	199753	Bacteria	Firmicutes	Clostridia	Clostridiales	Lachnospiraceae	Dorea	NA
365484	[Family]Lachnospiraceae	0.00117364	2.89827	365484	Bacteria	Firmicutes	Clostridia	Clostridiales	Lachnospiraceae	NA	NA
367213	Subdoligranulum	0.00014101	2.8864	367213	Bacteria	Firmicutes	Clostridia	Clostridiales	Ruminococcaceae	Subdoligranulum	NA
1073276	Streptococcus mitis/oralis/parasanguinis/sanguinis	-0.000317963	2.74949	1073276	Bacteria	Firmicutes	Bacilli	Lactobacillales	Streptococcaceae	Streptococcus	mitis/oralis/parasanguinis/sanguinis
363017	Ruminococcaceae_UCG-002	0.00125929	2.47646	363017	Bacteria	Firmicutes	Clostridia	Clostridiales	Ruminococcaceae	Ruminococcaceae_UCG-002	NA
338992	Lachnospiraceae_UCG-004	0.000588468	2.15904	338992	Bacteria	Firmicutes	Clostridia	Clostridiales	Lachnospiraceae	Lachnospiraceae_UCG-004	NA
185659	Acidaminococcus intestini	0.000196098	1.18803	185659	Bacteria	Firmicutes	Negativicutes	Selenomonadales	Acidaminococcaceae	Acidaminococcus	intestini
denovo64494	Prevotella_9	0.000273822	0.932626	denovo64494	Bacteria	Bacteroidetes	Bacteroidia	Bacteroidales	Prevotellaceae	Prevotella_9	NA
4194837	GCA-900066575	-0.000162774	1.97643	4194837	Bacteria	Firmicutes	Clostridia	Clostridiales	Lachnospiraceae	GCA-900066575	NA
524884	Holdemanella	-7.3708e-05	2.31087	524884	Bacteria	Firmicutes	Erysipelotrichia	Erysipelotrichales	Erysipelotrichaceae	Holdemanella	NA
359149	Agathobacter	0.00120606	2.63392	359149	Bacteria	Firmicutes	Clostridia	Clostridiales	Lachnospiraceae	Agathobacter	NA
365181	Collinsella aerofaciens	0.000139061	3.07973	365181	Bacteria	Actinobacteria	Coriobacteriia	Coriobacteriales	Coriobacteriaceae	Collinsella	aerofaciens
183104	Senegalimassilia	-2.17252e-05	2.41132	183104	Bacteria	Actinobacteria	Coriobacteriia	Coriobacteriales	Eggerthellaceae	Senegalimassilia	NA
181035	Negativibacillus	0.00206004	1.83422	181035	Bacteria	Firmicutes	Clostridia	Clostridiales	Ruminococcaceae	Negativibacillus	NA
187404	[Family]Ruminococcaceae	0.00166242	2.05337	187404	Bacteria	Firmicutes	Clostridia	Clostridiales	Ruminococcaceae	NA	NA
denovo49179	Ruminococcaceae_UCG-002	0.00192204	1.93306	denovo49179	Bacteria	Firmicutes	Clostridia	Clostridiales	Ruminococcaceae	Ruminococcaceae_UCG-002	NA
359581	[Family]Ruminococcaceae	-4.33628e-05	2.30878	359581	Bacteria	Firmicutes	Clostridia	Clostridiales	Ruminococcaceae	NA	NA
4432463	Olsenella umbonata	-0.000527855	1.07131	4432463	Bacteria	Actinobacteria	Coriobacteriia	Coriobacteriales	Atopobiaceae	Olsenella	umbonata
530653	Prevotella_9	0.000807438	2.08349	530653	Bacteria	Bacteroidetes	Bacteroidia	Bacteroidales	Prevotellaceae	Prevotella_9	NA
315391	Faecalibacterium	-0.00023486	2.22646	315391	Bacteria	Firmicutes	Clostridia	Clostridiales	Ruminococcaceae	Faecalibacterium	NA
